# Supplementary material for: Plasma Protein Panel for Assessing the Risk of Alzheimer’s Disease by MRM-MS Analysis: The Study of Two Independent Clinical Cohorts
Source: Int J Mol Sci. 2025 Dec 19;27(1):15. doi: 10.3390/ijms27010015 (PMC12786224; doi:10.3390/ijms27010015)
Supplement: Supplementary file 1 [file ijms-27-00015-s001.zip]

Archive with 2 entries (2 files):
- Figures S1-S2.docx
- Supplementary Tables S1-S8.xlsx
