# Supplementary material for: Plasma Protein Panel for Assessing the Risk of Alzheimer’s Disease by MRM-MS Analysis: The Study of Two Independent Clinical Cohorts
Source: Int J Mol Sci. 2025 Dec 19;27(1):15. doi: 10.3390/ijms27010015 (PMC12786224; doi:10.3390/ijms27010015)
Supplement: Supplementary file 1 [file ijms-27-00015-s001.zip › Supplementary Tables S1-S8.xlsx]

## Sheet: Table S1
			Table S1 Concentration values of 82 proteins selected for analysis. Processed dataset: missing values were imputed with group-wise medians, protein concentrations were log₂(C+1)-transformed, and batch effects were harmonized.
		Group	AD	AD	AD	AD	AD	AD	AD	AD	AD	AD	AD	AD	AD	AD	AD	AD	AD	AD	AD	AD	AD	AD	AD	AD	AD	AD	AD	AD	AD	AD	AD	AD	AD	AD	AD	AD	AD	AD	AD	AD	AD	AD	AD	AD	AD	AD	Control
		Center	MHRC	MHRC	MHRC	MHRC	MHRC	MHRC	MHRC	MHRC	MHRC	MHRC	MHRC	MHRC	MHRC	MHRC	MHRC	MHRC	MHRC	MHRC	MHRC	MHRC	MHRC	MHRC	MHRC	MHRC	MHRC	MHRC	MHRC	MHRC	MHRC	MHRC	MHRC	MHRC	MHRC	MHRC	MHRC	MHRC	MHRC	MHRC	MHRC	MHRC	MHRC	MHRC	MHRC	MHRC	MHRC	MHRC	MHRC
Protein name	Uniprot ID	Gene name	106	100	116	53A	53B	57	60	66	86	97	99	42	42A	84A	22	27A	35	35A	53	107	126	96	85	31	118	61	70	123	65	40A	40	24A	39A	56	24	29	16	25A	120	26	39	63	25	121	88	63A	90
Adipocyte plasma membrane-associated protein	Q9HDC9	APMAP	3.75855	4.1941	3.8906	4.19533	3.74284	4.73434	3.02717	3.93173	3.4059	2.99995	3.69001	4.06428	3.96933	3.72398	4.33913	3.58163	4.10166	3.62631	4.22095	3.75447	4.10285	2.99133	3.06476	3.74159	3.73107	4.13696	4.92691	3.33795	3.556	3.11207	3.48302	3.34607	3.79952	3.91968	3.81407	3.33651	3.48983	3.38886	3.55681	4.09695	4.35952	3.47327	4.03889	3.37968	3.8875	3.36867	3.19296
Adiponectin	Q15848	ADIPOQ	5.44954	5.59457	7.81215	6.71813	6.389	7.26176	6.28651	7.71006	6.64113	6.11422	5.64059	7.44234	6.52881	6.57887	6.27368	7.68269	6.08555	5.34274	6.91101	6.23513	5.09937	5.20354	6.66124	7.23766	6.63087	7.00327	6.7465	6.12467	7.84454	6.53531	6.75619	5.59564	5.80088	7.16892	6.48251	6.44606	5.65978	6.3213	6.70921	6.5657	6.85112	6.02661	7.16535	6.67251	6.01374	5.55955	5.31164
Afamin	P43652	AFM	9.06352	8.63319	8.77795	8.50972	8.64214	8.66567	8.577	8.52834	8.71489	9.04307	8.917	8.63102	8.50983	9.18551	8.48667	7.60502	8.37401	8.21262	8.57945	8.41693	8.39347	9.20987	8.43228	8.33253	8.28628	8.15411	8.82115	8.76915	8.51167	8.33406	8.3361	8.4571	8.34709	8.66645	8.80486	8.84831	8.31395	9.02809	8.596	8.8737	8.54921	8.75037	8.97796	8.76429	9.12158	8.6542	8.87915
Alpha-1-acid glycoprotein 1	P02763	ORM1	13.195	13.1553	12.3248	12.4588	12.1993	13.1417	13.091	12.9832	12.6284	12.4854	13.197	12.6761	12.9838	12.6458	13.0046	13.3241	12.7629	12.9796	12.6793	12.4413	12.6546	12.6047	12.9036	12.7129	12.1053	12.5567	13.0053	13.0704	12.7768	12.0639	12.7683	12.1259	11.5955	13.6715	12.5257	12.831	12.2543	12.9346	11.9635	13.0825	12.2863	11.9492	13.0007	12.6636	12.3862	12.5174	12.506
Alpha-1-antichymotrypsin	P01011	SERPINA3	11.8686	11.7443	11.1469	11.2716	11.2135	11.475	11.7914	11.7029	11.2618	11.326	11.4735	11.5842	11.824	11.2665	11.6759	11.767	11.2993	11.4245	11.3636	11.3333	11.1092	11.3196	11.1483	11.3784	11.0204	11.2088	11.9056	11.6913	11.5393	11.475	11.5434	11.5411	11.0774	11.9106	11.7866	11.429	11.0351	11.1855	11.3119	11.1943	11.3729	11.0193	11.2065	11.4041	11.1851	11.4016	11.3957
Alpha-1-antitrypsin	P01009	SERPINA1	14.0839	13.9263	13.7697	13.831	13.9666	14.0262	14.0973	14.2202	13.8256	13.5854	13.1142	14.1366	14.1458	13.8751	14.1532	14.2428	13.1511	13.2515	13.8648	13.8278	13.83	13.8811	13.8239	14.0217	13.688	13.1449	14.2841	14.1411	13.8841	14.1296	14.0862	13.9202	13.8927	14.3381	14.0361	13.6313	13.7148	13.8321	13.8312	13.8774	14.0036	13.9348	13.7871	13.9613	13.9624	14.1469	13.6973
Alpha-1B-glycoprotein	P04217	A1BG	10.888	11.0436	10.9216	10.6988	10.7631	11.1425	10.9846	11.215	10.8588	10.8197	10.6355	11.1885	11.1787	10.9205	10.8686	10.8546	10.5879	10.8045	10.8205	10.2813	10.5356	11.1061	10.5072	10.8194	10.5062	10.6078	11.082	10.9769	11.2456	10.7134	10.7957	10.6798	10.4013	11.3401	10.8574	10.8988	10.671	10.0476	10.3586	10.8573	10.6661	10.4834	10.0096	11.1592	11.0495	10.7803	10.6388
Alpha-2-HS-glycoprotein	P02765	AHSG	11.4101	11.2454	11.006	11.3235	11.4712	11.1172	11.1242	11.6257	11.205	11.7608	11.3164	11.3617	11.231	11.2494	11.5235	11.2272	11.4445	11.6855	11.3611	11.2143	11.2396	11.4574	11.256	11.1459	11.0477	10.9546	11.1647	11.3381	11.2781	11.6352	11.5835	11.3807	11.4579	11.8368	11.4902	11.5153	11.3993	11.6825	11.36	11.388	11.4235	11.2044	11.5626	10.9027	11.4137	11.2245	11.3851
Alpha-2-antiplasmin	P08697	SERPINF2	9.91143	9.80303	9.58998	9.43313	9.62608	10.1234	9.52646	9.53977	9.82608	10.0442	9.89172	9.8073	9.73583	9.46103	9.49693	9.52129	9.44023	9.60765	9.59115	9.25377	9.32034	9.73586	9.35387	9.43115	9.05441	9.02874	9.96595	9.81225	9.79242	9.51803	9.65991	9.3177	8.8328	10.0443	9.68945	9.83545	9.31713	9.90672	9.58825	9.63999	9.34671	9.66361	10.0219	9.76551	9.87681	9.57534	10.2425
Alpha-2-macroglobulin	P01023	A2M	12.0607	12.5982	12.873	12.2868	12.3388	13.2067	12.6	12.7224	12.3804	12.3746	12.3081	12.953	12.7696	12.4967	12.3015	12.5594	12.415	12.4126	12.3909	13.0088	12.1285	12.5645	11.8925	12.919	12.2475	13.2792	12.2363	12.742	12.7338	12.4985	12.3528	12.3748	12.8288	12.5695	12.5547	12.44	12.627	12.1205	12.6454	12.8982	12.9518	12.2301	12.2524	12.1131	12.4053	12.3905	12.5054
Apolipoprotein A-I	P02647	APOA1	14.7702	14.8611	15.1971	15.0501	15.0959	15.3193	14.4291	15.02	15.0252	15.1174	14.9153	15.2372	15.0524	15.0959	14.7316	14.9759	14.9175	14.6189	15.0966	14.7303	14.748	14.8036	14.2571	14.6949	14.6797	14.077	15.0109	14.9451	15.2069	14.9328	14.9761	14.7084	14.6597	14.9365	14.9746	14.8165	14.3559	15.1379	14.4782	14.5752	14.8158	14.7082	15.3082	14.8056	15.1406	14.6932	14.807
Apolipoprotein A-II	P02652	APOA2	13.0626	13.1315	13.4598	12.9389	13.0442	13.8414	12.9485	12.9795	13.2076	13.619	13.3492	13.3501	13.2565	13.1318	13.3533	13.1337	13.6075	13.3958	13.1381	13.0962	13.0908	13.3049	12.7377	13.0856	12.7821	12.1334	13.359	12.7449	13.6698	13.0545	13.4339	13.3038	12.7292	13.2125	13.6409	13.2077	13.1267	13.6661	12.3851	13.2635	13.1255	13.0929	13.7749	13.0762	13.3684	13.1126	13.0935
Apolipoprotein A-IV	P06727	APOA4	9.37759	10.3965	9.19354	9.7272	9.89519	9.85849	9.94186	9.69531	10.2093	10.1265	10.6007	10.1994	10.1629	10.0757	10.2816	9.86534	10.0187	9.94258	9.86477	9.80033	9.69163	9.67364	9.67833	10.0913	8.78212	8.21524	9.94297	10.3836	10.1092	9.12069	9.38791	10.0598	9.83776	10.4128	10.3694	9.78186	9.76786	9.97515	8.73742	10.0082	9.76452	9.32852	10.3952	9.86208	9.68896	9.56396	10.3439
Apolipoprotein B-100	P04114	APOB	7.71311	7.51118	6.74838	6.08987	6.39317	6.07203	6.64155	6.81987	7.10048	6.26532	8.4056	7.88301	8.07527	8.10091	7.1157	7.02089	7.24422	6.9155	6.02792	6.08986	5.8304	7.58612	7.16484	6.59562	5.87408	7.46583	6.54239	7.54345	6.64459	7.05801	6.54262	6.13388	6.98201	7.06636	5.90854	6.88553	6.89287	6.46686	5.15889	6.76285	6.80023	6.61551	5.73075	7.0219	5.84844	6.97907	6.78219
Apolipoprotein C-I	P02654	APOC1	12.1001	12.0173	11.4248	12.0999	11.897	11.9307	11.9843	11.6311	12.2665	11.5575	11.9745	12.0021	12.753	11.351	12.2437	12.1651	12.732	12.3684	12.3	12.2986	11.6554	12.3255	10.8955	12.5784	12.023	11.8063	11.8982	11.7043	12.2387	11.8895	12.0221	11.424	11.8603	12.2241	11.7687	11.8548	11.9138	12.6298	10.7035	11.3282	12.3269	11.4596	11.8694	12.5433	12.1935	11.6329	11.785
Apolipoprotein C-II	P02655	APOC2	10.5265	10.2193	9.85664	10.1862	10.2465	10.6264	10.0326	9.51703	9.73543	10.5527	10.3051	10.3152	10.645	10.8587	10.5925	9.27819	10.5133	10.6713	10.1501	10.048	9.81115	10.8825	9.20815	10.2427	9.85312	10.2139	10.436	9.75343	10.2651	10.4239	10.1165	9.48202	9.40491	11.0252	9.65694	10.6656	9.67176	10.111	9.8402	9.05169	9.40294	9.59325	10.0388	10.4297	10.4144	9.61478	10.9393
Apolipoprotein C-III	P02656	APOC3	12.8658	12.7557	11.6221	12.0633	11.76	12.0585	12.3217	11.1331	11.7048	12.2465	12.2918	11.715	12.2083	12.2748	12.2202	12.2382	12.2114	12.2007	12.0224	12.246	11.6941	12.9824	11.2022	12.1646	11.5442	11.2165	12.1337	11.7982	11.8477	11.7328	11.8669	11.9688	11.2161	12.9795	12.4332	12.1853	12.0917	12.2247	11.2638	11.0388	11.5732	11.1277	11.943	12.6404	12.474	11.0887	12.4207
Apolipoprotein D	P05090	APOD	9.74389	8.99178	10.3974	9.94872	10.042	10.2058	9.89906	10.2524	10.0346	9.89484	10.0335	10.2904	9.98072	10.2047	9.90921	10.2294	10.2233	10.1232	9.98376	9.65382	8.94619	9.37946	9.2265	9.80556	9.75716	8.97736	10.7426	9.38679	10.0293	9.75266	9.35569	9.88408	9.75062	10.1195	10.0328	9.82824	9.46376	10.1342	9.88297	9.21775	10.0405	9.72807	10.517	9.55623	9.68958	9.79758	9.87999
Apolipoprotein E	P02649	APOE	9.85322	9.72745	9.78437	8.33782	8.01988	9.38817	9.3924	9.33309	9.29625	9.27896	10.0949	9.82766	9.68439	9.52462	9.56185	9.04763	8.44262	8.51222	8.28479	9.39628	8.82876	10.0299	8.74031	8.96225	8.951	9.40529	9.12293	9.18885	9.37196	8.87228	8.78793	8.71725	9.1715	8.81246	8.9269	9.83418	8.7391	9.82861	9.49197	8.50003	9.39755	9.20017	9.93053	9.77101	9.51084	9.01873	8.82679
Apolipoprotein L1	O14791	APOL1	8.55019	8.06395	8.14262	7.3231	7.37836	7.97175	8.41158	8.35078	7.72424	8.06122	7.70821	7.85755	7.80522	8.04388	8.28375	7.97871	7.71866	8.19677	7.24058	8.01906	8.1224	8.29377	7.46149	7.36669	7.62686	7.16941	8.02342	8.26271	8.41937	7.91286	7.84232	7.73953	7.4506	8.11771	7.71904	8.11411	8.05164	8.23582	8.68791	7.5712	7.97312	7.62126	7.77675	8.21007	8.14598	7.56996	8.17725
Apolipoprotein M	O95445	APOM	9.08276	8.90748	9.13265	9.13985	9.31081	9.42008	8.91673	9.23524	9.42216	9.1783	9.14868	9.52871	9.26531	9.26494	9.05723	9.38128	9.49766	9.41869	9.24567	8.8345	8.81061	8.94086	8.56282	8.88936	8.83259	8.74256	9.62408	8.6161	9.37948	9.39746	9.12873	8.5433	8.58048	9.48518	8.71729	9.07752	8.84356	9.29177	9.32821	8.59037	8.79259	8.8802	9.47346	9.00462	9.28627	8.82288	8.81287
Attractin	O75882	ATRN	6.06817	6.3435	6.14929	5.98851	5.95072	6.47122	6.04325	6.43055	6.44424	6.33281	6.17725	6.42885	6.14134	6.08476	6.21919	6.40765	6.10321	6.17274	6.21817	6.16175	5.86945	6.6425	5.79506	5.85297	5.75798	5.51648	6.10808	6.17355	6.15161	5.90392	6.10218	5.75408	5.32078	6.41785	6.39393	6.50179	5.8736	6.44998	6.35053	6.4357	6.01925	6.07588	6.65181	6.20455	6.36892	5.89388	6.20961
Beta-2-glycoprotein 1	P02749	APOH	11.5727	11.7912	11.0657	11.1962	11.287	11.683	11.5937	11.2568	11.3015	11.7534	11.7166	11.6587	11.6004	11.5367	11.5333	11.7152	11.855	11.8629	11.2665	11.3279	11.2511	11.4643	11.2086	11.5127	11.2096	9.96711	11.6733	11.5881	11.4784	11.2646	11.2999	11.0227	11.1516	12.1966	11.2614	11.4818	11.1037	11.7262	11.1792	11.3548	11.5116	11.264	11.7113	11.67	11.6902	11.3421	11.6838
CD5 antigen-like	O43866	CD5L	7.75523	7.77692	9.1403	7.13964	7.15827	8.7065	8.20783	9.30897	8.60394	9.21876	8.50741	7.96221	7.94153	7.28405	7.67663	9.02898	7.82944	7.95523	7.30398	8.48952	7.12998	9.2365	8.39108	7.60836	8.03705	7.94578	7.89062	10.0584	9.74462	8.38985	8.51059	7.36921	7.98375	8.72914	7.12069	8.43382	7.16044	8.38086	7.92069	8.6919	8.12048	7.58826	8.37978	8.30595	8.55734	7.88426	7.67998
Carbonic anhydrase 1	P00915	CA1	5.21591	6.54499	7.14881	6.20945	6.80246	7.20098	5.48191	5.45488	6.54877	6.33539	6.41247	5.82651	6.39956	6.52771	6.44157	5.98698	6.70762	5.71869	6.7505	5.48072	4.99199	5.66595	4.95909	5.68505	5.64614	5.74329	6.58855	5.35948	5.93032	5.02767	5.28925	6.405	6.22987	5.62748	5.76326	6.6864	6.57872	5.16894	7.07938	6.30781	6.00651	7.10276	5.75274	5.83352	5.72029	6.29293	6.0234
Carboxypeptidase B2	Q96IY4	CPB2	6.77631	6.27192	5.06889	6.01805	6.50671	6.55213	5.17376	6.31696	6.26213	6.5323	6.21576	6.53977	6.31813	6.70857	6.8431	5.28292	6.43566	5.85867	6.22287	5.50885	5.68347	6.17303	6.52766	6.12036	5.50473	5.52921	6.30086	6.37166	6.2483	5.22197	5.85381	5.04308	4.28411	6.14824	5.65137	6.06951	6.00926	5.54726	4.15651	5.52321	6.41955	6.95161	5.81397	6.23008	5.38939	6.36901	6.5482
Ceruloplasmin	P00450	CP	10.6963	10.7219	10.7023	10.3787	10.474	10.9067	10.6781	10.9138	10.3573	10.4932	10.46	10.5143	10.7748	10.6317	10.5598	10.5101	10.5359	10.5104	10.5873	10.3032	10.3879	10.6559	10.2694	10.5829	10.2073	10.3375	10.7081	10.9691	10.9894	10.3418	10.4078	10.2628	9.98877	11.1398	10.3389	10.5754	10.2833	10.5698	10.5416	10.4844	10.3404	9.99253	10.6163	10.3357	10.3205	10.4994	10.7067
Cholinesterase	P06276	BCHE	3.28697	3.51524	3.35719	2.94394	2.84866	3.41311	2.97774	2.76815	3.00669	3.44732	3.04844	3.07888	2.76938	3.00501	3.12352	2.94287	3.08882	3.04974	2.98105	2.9158	2.30631	3.16002	2.35309	2.81229	3.20788	2.29716	3.25882	3.08593	3.07521	2.77513	3.03949	2.77899	2.97517	3.49475	3.11548	3.21475	2.91609	2.52687	2.72174	3.17904	3.45307	3.20195	2.77622	3.12075	3.53652	2.95742	2.91396
Clusterin	P10909	CLU	9.95653	10.1413	9.92168	9.78952	9.8183	9.8138	9.9949	9.54597	10.0797	10.1409	10.0547	10.0558	10.0274	9.84171	9.99649	9.70437	9.58398	9.7258	9.80519	9.58784	9.67745	9.8849	9.68378	9.48627	9.38678	9.3964	10.0902	9.83951	9.91168	9.71712	9.7862	9.55932	9.34782	9.8665	9.79025	9.82813	9.55201	10.0025	9.74517	9.80284	9.59297	9.66482	10.0762	9.78795	9.94148	9.68194	9.96497
Coagulation factor XII	P00748	F12	8.11838	8.71385	8.11286	8.56639	8.50328	8.64488	8.41513	8.50432	8.58041	8.70633	7.93281	8.18572	8.22835	8.64331	8.46799	7.29334	8.0137	8.1808	8.75984	8.27315	8.29749	6.92422	8.4168	7.76002	8.11642	8.17246	8.45657	8.55864	8.19387	8.40032	8.51252	5.592	7.95975	8.47579	5.83073	8.04118	7.31405	8.81677	7.85485	8.08469	8.17946	7.88402	8.79283	8.49999	8.83937	8.01435	8.1284
Complement C1q subcomponent subunit B	P02746	C1QB	7.70539	7.64707	7.10972	6.84324	7.28639	7.07201	7.45006	7.33545	7.34003	7.30265	8.06754	7.71546	8.02424	8.08757	7.88347	7.83719	7.21284	7.57812	7.03022	7.17717	6.95707	7.36554	7.99705	7.55479	6.96557	7.84949	7.59302	8.30492	7.24242	7.69581	7.34905	7.48974	8.03196	7.62643	7.2753	7.27763	7.13583	7.34145	6.22378	7.38202	7.65252	7.28003	6.78756	7.44809	6.95449	7.83539	7.39352
Complement C1q subcomponent subunit C	P02747	C1QC	9.43195	9.91605	9.52454	8.94211	8.83663	9.65607	9.07426	9.45254	9.72642	9.86549	9.84731	9.61377	9.54255	9.58635	9.78026	9.77701	9.35809	9.39618	9.13035	9.44224	9.07854	9.5629	9.61215	9.23847	9.07301	9.66739	9.62891	10.0825	9.5241	9.66782	9.56407	9.04081	9.39388	9.56335	9.23378	9.6471	9.20033	9.26312	9.29004	9.40493	9.71362	9.16471	9.32932	9.39154	9.67447	9.37719	9.12415
Complement C1r subcomponent	P00736	C1R	8.31067	8.63507	8.18886	7.7877	7.76469	8.24316	8.18783	8.33893	8.48434	8.43382	8.49027	8.27045	8.40879	8.38281	8.34405	8.33078	7.9091	8.2259	7.98682	8.09553	7.8625	8.32443	8.05709	8.10621	7.80674	8.16816	8.4044	8.57775	8.2447	8.27282	8.31826	7.95496	8.08883	8.50369	8.13332	8.30344	7.9247	8.30142	7.95852	8.13254	8.13837	7.93932	8.15165	8.27252	8.22506	8.10198	8.08601
Complement C1r subcomponent-like protein	Q9NZP8	C1RL	5.66327	5.61359	5.71887	5.61295	5.2719	5.94088	5.67912	5.56173	5.658	5.86165	5.76248	5.8704	5.80681	5.65374	5.66674	5.51737	5.35985	5.81652	5.45813	5.73311	5.33246	5.57211	5.54201	5.82815	5.23476	5.72535	6.33074	5.91805	5.7465	5.55743	5.61285	5.36745	5.09062	6.00296	5.39963	5.93885	5.33437	5.41925	5.71245	5.81233	5.24032	5.63192	5.74157	5.95928	5.60962	5.45305	5.76365
Complement C1s subcomponent	P09871	C1S	7.90414	8.42576	7.87412	7.33092	7.1975	7.85234	7.84426	7.86467	7.99028	8.2825	8.08597	7.99755	7.98417	8.04026	8.06368	8.03245	7.5475	7.78925	7.48854	7.74651	7.51402	7.74807	7.79694	7.72027	7.4095	7.8287	8.13792	8.22667	7.89638	7.95699	7.99624	7.67306	7.75085	8.10443	7.86963	8.00045	7.5182	7.77641	7.57334	8.06353	7.77884	7.64473	7.8493	7.88031	7.88097	7.83552	7.68613
Complement C2	P06681	C2	6.7627	6.86959	6.19273	6.3532	6.64496	6.89912	7.06136	6.39943	5.60546	6.81141	6.83403	6.69579	6.6595	6.62639	7.00537	6.61632	6.5563	6.79494	6.55497	6.20746	6.00012	6.59591	6.77979	6.86325	6.04179	6.65354	6.82496	6.67579	6.69843	6.43519	6.60267	6.22701	6.00112	7.22239	6.44771	6.74301	6.49968	6.35829	6.09022	6.24543	6.48406	6.48674	6.55379	6.61789	6.5746	6.13613	6.58173
Complement C3	P01024	C3	12.2427	12.3615	11.8395	11.7998	11.7243	12.0891	11.7647	11.6574	11.503	12.263	12.0378	11.9315	11.9751	11.7901	12.007	11.7229	11.7677	11.9396	11.7515	11.8297	11.5762	12.1401	11.6185	11.5874	11.5145	11.5119	12.1065	11.8322	11.8318	11.5906	11.8911	11.7576	11.1833	12.0393	12.0737	11.8495	11.8578	11.976	11.7522	11.9029	11.4906	11.5573	11.9053	11.7429	12.2702	11.6682	11.9681
Complement C5	P01031	C5	7.93776	7.91872	7.48535	7.59355	7.53336	7.53152	7.5732	7.5155	7.37406	7.60056	7.69426	7.75204	7.79016	7.59547	7.5801	7.88673	7.56184	7.91932	7.5097	7.50651	7.38149	7.4902	7.8092	7.26659	7.12644	7.40369	7.97417	7.85274	7.79707	7.51352	7.56796	7.41588	7.11718	7.94514	7.43957	7.52815	7.20617	7.66162	7.39462	7.42881	7.16769	7.07238	7.52339	7.53167	7.56294	7.46311	7.44857
Complement component C9	P02748	C9	9.99119	10.0588	9.31204	9.48911	9.46518	9.74956	10.0078	9.96424	9.13822	8.97496	9.97442	9.76048	10.0211	9.58982	9.89702	9.73814	9.67032	10.0539	9.51359	9.45095	9.48916	9.39644	9.62017	9.53949	9.41323	9.42294	10.1344	10.2042	9.76526	9.58966	9.73158	9.32269	8.98201	10.2607	9.41382	9.33443	9.15317	9.28822	9.43795	9.23619	9.04934	8.98573	9.20097	9.37674	9.2836	9.43847	9.41551
Complement factor B	P00751	CFB	10.6622	10.817	10.4562	10.4594	10.3908	10.5957	10.6009	10.873	10.074	10.7963	10.4418	10.5994	10.6891	10.0657	10.8265	10.2859	10.4681	10.6674	10.5583	10.3318	10.2792	10.6415	10.3478	10.4281	9.76738	10.0285	10.5364	10.7784	10.7652	10.2578	10.4672	10.41	9.81805	10.7134	10.5884	10.558	10.3679	10.5088	10.5144	10.2801	10.1091	10.0176	10.4603	10.2154	10.7683	10.2596	10.772
Complement factor H	P08603	CFH	10.521	10.9592	9.77405	9.60714	10.0053	10.5518	10.4758	10.1408	10.1392	10.5591	10.7545	10.405	10.1741	10.3947	10.5117	10.1008	10.0805	10.4783	10.2027	10.1393	10.1411	10.6625	10.3619	10.2256	9.91548	10.0638	10.755	10.3649	10.443	9.65554	9.86733	9.9576	9.33316	10.7109	10.0738	10.3345	10.3578	10.6285	10.3088	10.2348	9.74291	10.0048	10.5721	9.89965	10.5658	10.2229	10.4323
Complement factor I	P05156	CFI	8.58704	8.83846	8.2704	8.34483	8.25586	8.48047	8.21749	8.39271	7.97256	8.7642	8.41769	8.5317	8.74994	8.44546	8.59599	8.30533	8.30751	8.65371	8.37105	8.05676	8.08623	8.4225	8.24066	8.10217	7.77314	7.86543	8.51043	8.51129	8.57869	8.03285	8.18777	8.07168	7.58936	8.72366	8.32716	8.54068	8.12014	8.54402	7.89276	8.47086	7.68076	7.83489	8.42458	8.14616	8.65265	8.16059	8.52636
Cystatin-C	P01034	CST3	5.84623	5.88967	4.83709	4.89965	5.12694	5.32126	5.75718	5.25076	5.1631	5.07666	5.48447	5.33663	5.28803	5.9	5.63749	5.9226	6.08593	6.23934	4.96087	5.44989	5.09078	5.08142	5.88355	6.02437	5.18413	5.77341	5.70698	5.44071	5.08789	5.49247	5.30036	5.60991	5.45376	6.63918	5.51806	5.36611	5.10044	5.27018	5.39178	5.19948	5.65466	5.00901	5.08271	5.48171	5.14248	4.87088	5.08531
Fetuin-B	Q9UGM5	FETUB	5.03516	3.87606	4.38659	4.75	4.5888	5.57911	4.58023	3.84726	5.49714	5.4954	4.88587	5.78154	5.39603	4.7708	4.96638	5.05042	5.46138	5.58866	4.63347	5.44594	4.49741	5.59145	5.02257	5.50939	4.06909	4.22034	4.94662	5.50853	5.82714	5.12972	5.65461	5.20828	3.44764	5.66967	5.38565	4.62163	4.71391	5.1468	3.44004	5.27077	4.10507	5.49771	5.22103	4.73333	5.26655	5.5079	3.90977
Fibrinogen alpha chain	P02671	FGA	13.3065	13.1925	12.9336	12.9424	12.9813	12.8538	13.3325	12.784	13.2347	13.5019	13.4655	13.066	13.4938	12.9017	13.3208	12.7165	12.8334	13.3193	12.7062	12.9527	12.9048	13.4325	15.9502	13.1251	12.8314	12.9752	13.4357	13.8144	13.4535	13.0042	12.8748	13.2709	12.7975	13.7354	12.8292	13.2008	11.9917	13.325	13.2586	13.0259	12.8565	12.9553	13.1139	13.5167	13.2351	13.002	12.9041
Fibrinogen beta chain	P02675	FGB	14.1141	13.7971	13.6972	13.9264	13.8542	13.7946	14.1946	13.7836	13.9476	14.0372	14.2025	14.1014	14.3889	13.6183	14.3219	13.905	13.8381	14.056	13.6595	13.7251	13.8217	14.1965	16.432	14.004	13.6197	13.9871	14.3908	14.6328	14.1904	13.861	13.7309	13.8445	13.6142	14.4704	13.55	13.8343	13.1087	13.9176	14.0689	13.691	13.6708	13.7392	13.8091	14.2727	13.8338	13.7285	13.6717
Fibrinogen gamma chain	P02679	FGG	13.6724	13.3812	13.3091	13.5409	13.4441	13.3528	13.7191	13.2725	13.4881	13.6344	13.7219	13.5724	13.9143	13.3264	13.9458	13.5268	13.4595	13.6913	13.2995	13.3676	13.3893	13.7085	15.9639	13.6021	13.1869	13.6279	13.9324	14.2195	13.8414	13.3655	13.3376	13.4889	13.1801	14.1	13.1293	13.3717	12.6658	13.5274	13.6202	13.2188	13.319	13.3343	13.3989	13.8387	13.449	13.3236	13.2184
Fibronectin	P02751	FN1	7.93328	9.5773	9.42266	9.19428	9.85978	8.23832	8.65355	7.92535	9.81849	10.0732	9.6793	8.57965	10.2013	8.97887	9.70719	9.37446	8.83019	9.79118	7.39865	8.86442	9.44784	9.42806	13.1672	9.86628	8.83145	9.16847	9.49861	9.56253	9.8714	10.014	8.22653	9.88211	9.8625	9.34505	9.18813	9.67334	9.19139	9.93599	9.5073	7.75591	9.90658	9.55401	9.58326	10.095	10.0926	9.81231	7.85824
Fibulin-1	P23142	FBLN1	7.03709	7.44131	7.7111	7.22604	7.22271	7.35488	7.38723	7.2865	7.12457	7.45398	7.30308	7.3182	7.37417	7.1967	7.81749	7.74482	7.41189	7.82787	7.17036	7.48582	7.34698	7.80508	7.34448	7.81978	7.45637	7.4954	7.20896	7.71618	7.27267	7.31508	7.47841	7.51505	7.27175	8.01775	7.78204	7.72164	7.3765	7.69842	7.46139	7.46826	7.58182	7.0166	7.60769	7.68755	7.18158	7.18392	7.01658
Gelsolin	P06396	GSN	8.86033	9.33828	9.22351	9.37067	9.33964	9.50028	9.28821	9.36751	9.36656	9.45127	9.45339	9.56975	9.28373	9.21144	9.52172	9.38558	9.57696	9.75618	9.41058	9.17253	9.46971	9.18144	9.02775	9.26983	9.14112	8.79841	9.50141	9.22134	9.32323	9.40606	9.50994	9.56506	9.17757	9.69443	9.76716	9.78149	9.03382	9.64029	9.40253	9.47231	9.33696	9.30469	9.78812	9.40632	9.4501	9.2283	9.18978
Glutathione peroxidase 3	P22352	GPX3	6.01375	5.99893	6.21165	6.3776	6.19183	6.25541	5.75161	5.82755	6.02154	6.05825	6.41907	6.08717	6.15179	5.71321	6.28343	6.03085	5.75331	5.56841	6.33504	5.84406	6.1222	6.03949	5.74902	5.27734	5.86534	5.52763	6.48152	6.08307	6.2441	6.42635	6.25843	5.97962	5.7744	4.77505	6.04566	5.93505	5.85606	5.95809	5.22706	6.11038	5.89725	6.01304	6.18862	5.81214	6.09733	6.07378	5.88267
Haptoglobin	P00738	HP	13.6963	13.5291	11.9668	12.2391	11.5611	13.3867	13.0221	12.9425	12.6587	12.6349	13.0588	13.7778	14.0275	12.7291	13.0326	14.0988	12.5078	13.295	11.7863	12.3747	12.3127	13.4144	11.8914	13.141	12.4556	12.6308	13.8598	13.4169	13.2289	12.7415	13.3919	13.0091	11.3836	14.8941	13.439	12.4565	13.2909	12.4264	11.696	12.1227	11.6738	11.5595	11.9831	13.0227	13.1668	12.5114	13.0221
Hemoglobin subunit alpha	P69905	HBA1	7.6954	8.70205	9.37934	9.08142	10.1247	9.80834	8.32223	8.54399	8.4883	8.7783	8.6048	8.78052	9.61686	9.66815	9.00361	8.70333	9.00905	9.56342	9.49964	8.69311	7.94946	8.03219	7.56317	8.84777	7.5665	8.21809	8.51164	8.71167	8.68645	8.60713	8.22105	9.32667	10.1328	8.8803	8.90029	8.88516	9.1655	8.95296	9.6391	8.86006	8.4775	9.67205	8.76083	8.80831	8.21066	9.34318	8.67654
Hemopexin	P02790	HPX	13.1475	13.2068	12.8151	12.9046	12.9064	13.2553	12.9058	13.0729	12.7727	13.1172	13.1149	12.9401	12.942	13.0323	12.893	13.0577	12.7915	12.858	12.8798	12.7004	12.7145	12.7704	12.5386	12.7339	12.5655	12.5174	13.1512	13.1326	12.9489	12.7751	12.9309	12.8923	12.6135	13.0926	13.0098	13.0283	12.6875	13.1278	12.8406	13.0013	12.8365	12.884	13.126	12.9537	13.0015	13.0475	13.2738
Heparin cofactor 2	P05546	SERPIND1	10.0848	9.96681	9.47265	9.43822	9.33157	10.0178	9.73441	9.32998	9.81017	10.0764	9.77171	10.1289	10.1615	9.64272	9.65519	10.0619	9.75089	9.75224	9.36338	9.47239	9.37872	9.96597	9.16062	9.53864	9.2452	9.03195	10.0717	9.92816	9.89008	9.56357	9.8185	9.72948	8.91851	10.6103	9.95185	9.60057	9.65993	9.76254	9.37421	9.45637	9.20664	9.47805	9.63371	9.92803	9.92223	9.53882	9.9702
Hyaluronan-binding protein 2	Q14520	HABP2	7.0386	7.32459	6.85879	6.74589	6.69014	7.16843	6.84183	6.72139	6.95463	7.21043	7.07725	7.27955	7.13283	6.93008	6.94876	7.18056	7.09344	6.94869	6.86732	6.72362	6.86966	7.19819	6.81142	6.78724	6.66022	6.47964	7.32575	7.11745	6.99311	6.58529	7.04632	6.7359	5.76422	7.18025	7.12658	7.008	6.58854	6.79595	6.63026	6.95854	6.62876	6.77406	7.01256	6.97464	7.13911	6.68591	7.13229
Ig mu chain C region	P01871	IGHM	10.7426	11.3583	12.6186	10.8333	10.7851	12.4084	11.5646	12.8269	12.1662	12.6766	12.1804	11.6904	11.5559	10.7406	11.1322	12.4718	11.3744	11.3138	10.8862	12.0046	10.6819	12.7408	11.375	10.6792	11.4974	11.1348	11.3257	13.6538	13.3327	11.9354	11.9087	11.4464	11.6023	12.2606	11.4248	12.0139	10.62	12.0025	11.497	12.1042	11.7205	11.2828	11.9407	11.6427	12.1779	11.3628	11.1203
Inter-alpha-trypsin inhibitor heavy chain H2	P19823	ITIH2	10.4447	10.8522	10.3591	10.2677	10.3487	10.52	10.5201	10.1587	10.5729	10.6131	10.4724	10.7953	10.6647	10.353	10.4903	10.2027	10.3858	10.2544	10.3906	10.1638	10.16	10.6487	10.2549	10.2453	10.2583	10.2377	10.7308	10.5248	10.6262	10.4468	10.5093	9.68406	9.99132	10.4929	9.95327	9.85845	10.1202	10.3826	10.5275	10.6497	10.4381	10.5056	10.3622	10.7093	10.6835	10.4802	10.4071
Kallistatin	P29622	SERPINA4	5.72344	6.13831	5.74803	5.75979	5.67655	5.8302	5.81628	5.74098	5.84978	6.4951	5.78507	6.38223	6.01155	5.9314	6.03549	5.88814	5.78326	5.5337	5.90492	5.90425	5.27893	6.16826	5.89358	5.46194	5.56903	4.68002	6.16687	5.51884	6.17986	5.54939	5.80816	5.71688	5.14138	6.31677	6.1062	6.12545	5.59151	5.86925	5.58277	5.68473	5.94791	5.8582	6.28587	6.10414	6.07558	5.56001	6.10022
Kininogen-1	P01042	KNG1	10.5272	10.7379	10.4808	10.4018	10.4726	10.9573	10.7395	10.6593	10.5007	10.8714	10.7975	10.9436	10.8487	10.5388	10.6912	10.4492	10.3282	10.4511	10.4951	10.5266	10.4637	10.691	10.4901	10.5682	10.3085	10.002	10.6901	10.8023	10.8045	10.3005	10.5013	10.5928	10.1663	11.1818	10.7622	10.6938	10.575	10.8836	10.5273	10.669	10.3991	10.6022	10.9745	10.7246	10.6913	10.709	10.654
L-selectin	P14151	SELL	5.24884	5.29217	5.41269	5.05629	5.062	5.60155	4.42614	5.44908	5.26658	5.46225	5.51692	5.09832	5.01372	5.08461	5.03348	5.15314	5.31164	5.26162	5.34988	5.11628	5.01261	5.0501	5.20399	5.18683	5.01635	5.31397	4.48658	4.92489	5.43304	5.34924	5.44619	5.37888	4.54618	5.30052	5.53877	5.57551	4.63348	5.06119	5.18584	5.24091	4.79538	4.82585	5.35738	4.87565	5.58237	4.862	4.89015
Leucine-rich alpha-2-glycoprotein	P02750	LRG1	8.97035	9.47263	8.25736	8.14811	8.17166	8.53847	9.47117	9.5541	8.52597	8.62268	8.54314	8.95668	9.12707	8.67214	9.3968	9.32106	8.53908	8.79115	8.39665	8.41068	8.83952	8.3845	8.80358	9.43905	8.68214	9.05963	9.2769	9.31446	8.98158	8.51199	8.69563	8.16541	7.86242	9.39006	8.17616	8.39581	7.8188	8.7522	8.8951	8.57085	8.26089	8.16184	8.79228	9.05876	8.49113	8.54544	8.9305
Lipopolysaccharide-binding protein	P18428	LBP	6.58675	6.30555	4.50694	5.56482	5.57938	6.1827	6.18192	6.31305	5.00445	5.13235	6.32919	4.87859	5.10229	6.07656	5.67553	5.02557	5.4484	5.92664	5.69596	4.58224	5.4732	5.28829	5.64353	5.35614	4.20936	5.70828	5.92394	6.7078	5.71299	5.41076	5.67622	4.89322	5.07892	6.05881	5.07304	5.80274	5.3272	4.6648	5.15331	4.59071	5.42069	4.90862	4.58543	5.54391	5.73561	5.32147	5.61499
Lysozyme C	P61626	LYZ	5.83341	6.26801	5.55645	5.40588	5.56149	6.21104	5.4253	5.84671	5.48186	5.56313	5.93623	5.33903	5.35865	6.16366	6.03387	6.52809	6.35543	7.28651	5.47041	5.78579	5.29289	5.16872	7.51005	6.54105	5.21556	6.40542	5.93347	5.85821	6.0833	5.94431	5.78873	5.73246	5.85888	6.9805	5.75706	6.21926	5.68861	5.2881	5.33179	5.85423	5.87492	5.97585	5.59023	5.66806	5.69495	5.66831	5.4947
Peroxiredoxin-2	P32119	PRDX2	3.63381	4.69762	5.5764	4.73922	5.3352	5.45923	3.9569	3.78269	5.03419	4.73698	4.77387	4.62664	4.72456	4.72468	4.81434	4.32525	5.01621	4.19343	5.21444	4.7136	3.30001	3.97834	4.24902	3.95363	3.52042	4.12247	4.75553	3.77158	4.61549	3.54226	4.10496	4.24344	4.46949	3.93996	3.44463	4.9894	4.87262	4.04059	5.33602	4.88304	4.31651	5.46911	4.58774	4.37763	4.51613	4.61204	4.83925
Phosphatidylinositol-glycan-specific phospholipase D	P80108	GPLD1	6.03261	6.22757	5.46776	6.07138	6.2197	5.84896	5.29268	5.70521	5.55015	5.96925	6.08567	6.39328	6.11953	5.87418	6.40027	6.61503	5.91671	5.92284	6.05606	6.28199	5.62559	6.28474	5.66342	5.10081	5.79705	5.05646	6.00398	5.62053	5.38632	6.11061	6.14336	6.18359	5.3407	6.04976	6.40153	5.58966	6.36763	6.11874	4.49385	5.57681	5.39177	5.77786	6.2307	5.03826	6.27823	5.82747	5.53849
Phospholipid transfer protein	P55058	PLTP	5.16778	4.65883	5.4558	4.85504	5.16794	5.68099	4.92894	5.07661	5.25541	5.43984	5.33311	4.96556	4.7975	5.16902	5.52706	5.47128	4.8964	4.83273	4.80753	5.0732	4.95187	4.75266	5.12554	5.01893	4.74132	4.91732	5.0689	4.77375	5.23244	4.99525	5.48544	4.80779	4.91713	4.82238	5.26052	5.11492	4.51765	4.6917	5.07923	5.24528	5.57225	4.43989	5.63313	4.71539	4.84331	4.20098	4.68658
Pigment epithelium-derived factor	P36955	SERPINF1	8.05981	8.3679	7.13618	7.56042	7.64862	7.91516	7.61401	7.39892	7.34908	8.32035	7.81974	7.83166	7.88182	7.99255	8.01352	7.8508	8.00952	8.26936	7.56457	7.51606	7.47886	7.69658	7.66592	7.55919	7.45561	7.33527	7.60159	7.61466	7.60706	7.55881	7.70392	7.82676	7.34401	8.655	8.00408	8.42313	7.68117	7.8929	7.42982	7.83626	7.63316	7.37592	7.76065	7.8176	7.9193	7.459	7.79719
Plasma protease C1 inhibitor	P05155	SERPING1	10.4296	10.3406	10.2285	10.0283	9.97477	10.3424	10.5116	10.1898	10.1887	10.3814	10.1337	10.4289	10.3609	10.0633	10.2354	10.2811	9.93083	10.132	10.0984	9.86013	10.0165	10.0217	9.90839	10.2108	9.91034	9.95444	10.3829	10.354	10.4509	10.1006	10.0682	10.1026	9.57408	10.9042	10.3208	10.0309	9.68648	10.2185	10.2732	9.93653	9.88703	9.95346	10.3431	10.2755	10.1693	10.0995	10.1555
Plasminogen	P00747	PLG	8.66347	8.73777	8.62993	8.53792	8.51441	8.89165	8.5578	8.65426	8.65415	8.73725	8.75041	8.94965	8.87627	8.58295	8.70903	8.58849	8.71832	8.81836	8.58539	8.61368	8.52611	8.87981	9.51368	8.51411	8.29773	8.18791	8.93623	8.67373	8.99263	8.57833	8.79534	8.50027	8.10237	9.17936	8.73564	8.80822	8.46592	8.7989	8.60683	8.4443	8.48292	8.55272	8.92244	8.79537	8.83161	8.51359	9.10369
Pregnancy zone protein	P20742	PZP	6.55907	6.12548	3.64179	3.65598	3.43077	3.94582	5.54995	4.38927	6.18853	3.29392	2.73278	6.62796	6.77104	2.74267	4.52277	5.46399	2.99451	3.07336	3.55148	6.31244	5.07364	6.04316	4.40555	6.53221	5.33291	3.05023	6.18858	7.02488	7.50194	2.07266	2.94408	1.91374	3.10548	7.23126	2.36087	7.62283	3.40545	6.39917	4.7414	5.34603	2.72195	3.87567	6.27884	7.31701	7.65123	4.02781	6.2057
Protein S100-A9	P06702	S100A9	3.36754	3.6674	2.97747	2.71247	3.93854	4.31985	3.6191	3.99331	2.74141	3.68344	3.94477	3.59166	4.08275	2.86686	3.25054	4.48666	3.94972	4.24529	3.46205	3.35899	2.91367	2.94816	3.58008	3.62995	2.7448	2.05889	5.25931	2.99536	3.37068	3.1762	3.61436	2.97199	3.44886	4.13625	2.63616	4.12882	3.60706	3.56408	3.97755	3.4988	1.98655	4.10874	3.10593	2.92203	2.99833	3.37355	3.15871
Prothrombin	P00734	F2	9.71261	9.67792	9.36004	9.24362	9.30189	9.56529	9.38015	9.27012	9.38338	9.59449	9.54981	9.62516	9.61106	9.24934	9.37622	9.51047	9.22508	9.28637	9.25178	9.38461	9.1301	9.57996	9.81001	9.12628	8.96276	8.82415	9.90349	9.2495	9.60654	9.68852	9.6655	9.23589	8.76419	9.7692	9.46569	9.62476	8.87086	9.56299	9.46864	9.18233	9.0329	9.19457	9.52745	9.56843	9.41211	9.23623	9.40633
Retinol-binding protein 4	P02753	RBP4	9.54404	9.47296	8.72327	9.08728	9.42606	9.26338	9.21169	8.05103	8.9356	9.48962	9.34428	9.314	9.56708	9.70831	9.32136	9.84517	9.56493	9.95832	9.16016	9.02242	8.99832	8.95023	8.76192	9.30753	8.3022	7.96409	9.50157	9.15498	9.08028	9.46172	9.09446	9.47805	9.0827	10.2105	9.38992	9.17174	8.96253	9.53216	8.18381	8.97151	9.04736	8.99246	9.15726	9.57433	8.82066	9.15091	9.41966
Serotransferrin	P02787	TF	13.9147	14.3331	14.1571	14.3143	14.5405	14.793	13.7774	14.4587	13.7485	14.2611	13.9403	14.2377	14.116	14.2601	14.357	13.7937	14.2416	14.2823	14.3046	14.1346	13.7849	14.3668	13.7373	13.9935	13.549	13.4974	14.2741	14.1939	14.3834	14.0907	14.656	14.0402	13.8879	14.1027	14.2433	14.2748	14.471	14.4571	13.7451	13.9153	13.8903	14.3082	14.4542	13.9258	14.5855	14.3602	14.2555
Serum albumin	P02768 (not in isoform 2)	ALB	18.3259	18.3708	18.3575	18.4508	18.5295	18.3994	18.3037	18.538	18.4849	18.5672	18.6644	18.4307	18.2173	18.3189	18.5846	18.3484	18.3278	18.452	18.5666	18.3441	18.2527	18.4413	18.237	18.3404	18.1732	17.964	18.5306	18.4808	18.4746	18.4359	18.3929	18.2539	18.1629	18.3198	18.4667	18.3685	18.1739	18.4616	18.3533	18.4664	18.3516	18.4749	18.6207	18.2622	18.5233	18.4828	18.6003
Serum paraoxonase/arylesterase 1	P27169	PON1	9.01863	8.89821	9.46741	9.61107	9.73326	9.69425	8.6003	9.68792	8.8691	10.0711	9.89789	9.18919	9.04494	9.87712	9.18839	9.50853	9.17509	9.07681	9.64024	9.1025	9.4498	9.21741	9.07243	8.61023	9.5022	8.96067	9.3563	9.52733	9.76399	10.2732	10.246	9.00462	8.30985	9.83663	9.22438	10.1231	8.82572	9.78706	9.16136	9.56644	8.3472	9.54026	9.86646	8.71632	9.09869	9.55044	9.34113
Thyroxine-binding globulin	P05543	SERPINA7	7.84714	7.88665	7.82963	7.7319	7.98434	7.96822	7.68837	8.28348	7.93543	7.77926	8.24183	7.72927	7.65757	7.71997	7.93282	7.39863	8.04185	8.18917	7.66432	7.62226	7.64271	8.19436	7.85493	7.88337	7.79716	7.84596	7.65195	8.37263	7.96476	8.08279	7.902	7.89074	7.64168	8.45531	8.18434	7.89732	7.63511	7.89073	7.76891	8.23322	7.91478	7.69022	7.89336	8.09416	8.1035	7.80767	7.86889
Transthyretin	P02766	TTR	9.85406	9.30889	7.96992	9.67045	8.83301	8.64596	9.61653	7.73476	9.6793	8.61022	8.92391	8.75749	9.57269	7.88691	9.55604	9.72032	9.9966	9.27353	9.85755	9.85413	8.81598	8.98985	8.29854	9.81705	9.37054	8.28124	9.07729	9.29748	9.14334	8.18896	9.26094	9.35495	9.05071	8.78423	9.74174	8.39125	9.67488	9.507	7.1482	8.36518	9.88184	8.50407	8.52051	9.33595	9.55956	8.22754	9.07626
Vitamin K-dependent protein S	P07225	PROS1	8.48465	8.19181	7.82895	7.94028	7.79544	7.95715	8.05749	8.10051	7.70583	8.0967	7.96201	8.28905	8.35826	8.02918	8.03639	8.35125	8.07788	8.09479	7.96483	7.84566	7.8163	7.77083	7.43441	7.89434	7.62106	7.42355	8.3476	8.20469	8.02018	7.84938	7.98229	7.76343	7.47003	8.74513	7.93976	8.11159	7.63656	8.01251	7.98253	7.59199	7.78456	7.73729	7.99586	7.87964	7.94166	7.91314	7.93163
Vitronectin	P04004	VTN	11.2308	11.1473	10.7968	10.5126	10.7221	10.9801	11.0442	10.8273	11.6316	11.2183	11.1322	10.8007	10.8045	11.0403	10.917	10.7706	10.6711	10.7547	10.6207	10.7907	10.8189	11.3989	11.1654	10.6342	10.6132	10.536	11.0802	10.8691	10.8295	10.683	10.7831	11.0232	10.56	11.4955	11.258	11.0702	10.8499	10.9951	10.9953	11.0246	10.7853	10.8121	10.9583	11.0577	11.454	10.7574	11.1959
Zinc-alpha-2-glycoprotein	P25311	AZGP1	6.74961	6.86594	6.36996	7.28244	7.91331	7.45433	7.23207	7.20086	6.43813	6.53857	7.00752	7.68418	7.94777	7.9556	7.65327	7.72911	7.38804	8.14852	7.51735	6.41879	7.4682	6.21603	6.74243	7.43558	6.26612	6.75242	7.47253	7.6525	7.4599	7.75868	7.09195	7.85551	8.02849	7.74776	7.55899	7.28072	7.40253	7.95395	6.75844	7.2076	6.94585	7.64926	7.50927	7.32756	6.05902	8.02823	6.58327
[truncated: 286 more columns]

## Sheet: Table S2
Table S3. AD vs Control — statistical comparison for separate analysis in 2 cohorts.
			Mental Health Research Center (MHRC)						Mental Hospital no.1 (MH1)
protein	Uniprot ID	Gene name	mean_AD_MHRC	mean_Control_MHRC	cohen d MHRC	p-value MHRC	q-value MHRC		mean_AD_MH1	mean_Control_MH1	cohen d MH1	p-value MH1	q-value MH1
Apolipoprotein A-IV	P06727	APOA4	9.80562	10.0312	-0.54118	0.0210197	0.132586		9.54925	10.0553	-1.29508	5.6311e-09	4.61751e-07
Afamin	P43652	AFM	8.61878	8.87408	-0.873408	0.000246495	0.0117502		8.36179	8.71833	-1.14557	1.49894e-07	6.14564e-06
Gelsolin	P06396	GSN	9.34359	9.42115	-0.341897	0.120657	0.341169		9.20933	9.45914	-1.04702	1.22187e-06	2.6962e-05
Haptoglobin	P00738	HP	12.8943	12.7397	0.203311	0.355063	0.632939		13.336	12.3644	1.07692	1.31522e-06	2.6962e-05
Serotransferrin	P02787	TF	14.1217	14.2393	-0.492132	0.0399797	0.16371		14.0211	14.2593	-0.969587	5.87637e-06	9.63724e-05
Cholinesterase	P06276	BCHE	3.00621	3.15847	-0.51989	0.0230434	0.134968		2.85883	3.11509	-0.951472	8.36493e-06	0.000114321
Alpha-1-acid glycoprotein 1	P02763	ORM1	12.7097	12.5336	0.472399	0.0429972	0.16371		12.8137	12.4578	0.913587	1.75134e-05	0.000205157
Apolipoprotein A-I	P02647	APOA1	14.8276	14.9749	-0.576222	0.0122815	0.100709		14.726	14.9701	-0.887051	2.92277e-05	0.000292143
Alpha-2-antiplasmin	P08697	SERPINF2	9.61275	9.75544	-0.550028	0.0180659	0.12992		9.51382	9.73856	-0.882462	3.20645e-05	0.000292143
Attractin	O75882	ATRN	6.13356	6.29117	-0.673879	0.00534813	0.0652122		6.07501	6.28221	-0.87053	4.00442e-05	0.000328363
Pigment epithelium-derived factor	P36955	SERPINF1	7.75709	7.76985	-0.0416134	0.853961	0.921378		7.55977	7.78905	-0.799542	0.000145879	0.00108746
Coagulation factor XII	P00748	F12	8.1651	8.26324	-0.193806	0.401851	0.635086		8.05109	8.43141	-0.757858	0.000301081	0.00205739
Vitamin K-dependent protein S	P07225	PROS1	7.95477	7.92801	0.0907191	0.679247	0.801814		7.80329	8.00338	-0.750272	0.000365239	0.00230382
Alpha-1-antichymotrypsin	P01011	SERPINA3	11.4261	11.3137	0.480938	0.036742	0.16371		11.4722	11.2598	0.742166	0.000396993	0.00232524
Complement component C9	P02748	C9	9.59666	9.41865	0.463224	0.0348623	0.16371		9.74429	9.4373	0.732997	0.000475961	0.00260192
Alpha-1-antitrypsin	P01009	SERPINA1	13.8932	13.834	0.233702	0.303721	0.579189		13.9894	13.81	0.649444	0.00181767	0.00931557
Apolipoprotein A-II	P02652	APOA2	13.1466	13.2871	-0.460744	0.0439222	0.16371		13.0645	13.2456	-0.597409	0.00391959	0.0189062
Lysozyme C	P61626	LYZ	5.91293	5.69722	0.485785	0.0397631	0.16371		6.01958	5.78413	0.590585	0.00432061	0.0196828
Serum paraoxonase/arylesterase 1	P27169	PON1	9.33649	9.68726	-0.875572	0.00028659	0.0117502		9.34505	9.5865	-0.580906	0.00497489	0.020397
Serum albumin	P02768 (not in isoform 2)	ALB	18.3774	18.4361	-0.440218	0.0525215	0.166001		18.3259	18.4055	-0.581564	0.00495355	0.020397
Alpha-2-HS-glycoprotein	P02765	AHSG	11.3376	11.3719	-0.146473	0.502324	0.675255		11.2079	11.3595	-0.571289	0.00572299	0.0223391
Hemoglobin subunit alpha	P69905	HBA1	8.82688	8.76379	0.0878876	0.684475	0.801814		8.47621	8.86943	-0.571349	0.00599342	0.0223391
Retinol-binding protein 4	P02753	RBP4	9.17585	9.218	-0.0941495	0.676989	0.801814		9.00373	9.23333	-0.55756	0.00697025	0.0248505
Apolipoprotein B-100	P04114	APOB	6.85116	6.6746	0.256801	0.246175	0.504658		6.87039	6.425	0.552119	0.00748791	0.0255837
Complement C1q subcomponent subunit B	P02746	C1QB	7.49126	7.25591	0.634479	0.00636217	0.0652122		7.41095	7.21889	0.533163	0.00970948	0.0306222
Complement C2	P06681	C2	6.54798	6.60797	-0.197763	0.387746	0.635086		6.6785	6.48789	0.533588	0.00969913	0.0306222
Complement C5	P01031	C5	7.57603	7.47499	0.491003	0.0327792	0.16371		7.57776	7.48274	0.520612	0.011494	0.0349078
Apolipoprotein L1	O14791	APOL1	7.97956	7.99572	-0.0421811	0.846008	0.921378		7.782	7.93912	-0.491547	0.0168698	0.0494045
Leucine-rich alpha-2-glycoprotein	P02750	LRG1	8.7861	8.58953	0.480365	0.0372355	0.16371		8.93784	8.7268	0.481363	0.0191675	0.0541978
Phospholipid transfer protein	P55058	PLTP	5.0154	5.09278	-0.265098	0.235432	0.495011		4.89541	5.06217	-0.46025	0.0249722	0.0682573
Peroxiredoxin-2	P32119	PRDX2	4.44789	4.34269	0.148358	0.484287	0.675255		4.05098	4.35755	-0.453701	0.0273856	0.0724393
Pregnancy zone protein	P20742	PZP	5.04678	5.51444	-0.290157	0.196272	0.459837		4.85994	5.57652	-0.446118	0.0296416	0.0759566
Carbonic anhydrase 1	P00915	CA1	6.03323	5.915	0.158996	0.456608	0.67425		5.66664	5.97914	-0.433689	0.0345096	0.0857512
Kallistatin	P29622	SERPINA4	5.79307	5.89245	-0.321158	0.158265	0.405554		5.64061	5.77965	-0.411931	0.0442308	0.106674
Hyaluronan-binding protein 2	Q14520	HABP2	6.89297	7.00886	-0.44439	0.0526345	0.166001		6.89599	6.98966	-0.396495	0.0527016	0.123154
Lipopolysaccharide-binding protein	P18428	LBP	5.51665	5.6668	-0.270139	0.233252	0.495011		5.52598	5.73761	-0.394222	0.0540678	0.123154
Complement factor I	P05156	CFI	8.32541	8.42318	-0.33817	0.13186	0.348791		8.27671	8.37485	-0.391453	0.055622	0.12327
Apolipoprotein C-III	P02656	APOC3	11.9902	12.1426	-0.292548	0.189314	0.459837		11.9133	12.1067	-0.388324	0.0575949	0.124284
Fibrinogen beta chain	P02675	FGB	14.0259	13.7088	0.718663	0.00228823	0.0462083		13.8438	13.6954	0.380296	0.0630208	0.132505
Fibrinogen gamma chain	P02679	FGG	13.6051	13.2975	0.701419	0.00281758	0.0462083		13.4284	13.2918	0.350493	0.0860215	0.176344
Apolipoprotein C-II	P02655	APOC2	10.122	10.3572	-0.438248	0.0467714	0.166001		10.0899	10.2944	-0.346526	0.0896258	0.179252
Alpha-2-macroglobulin	P01023	A2M	12.5315	12.5368	-0.0137817	0.948232	0.966618		12.7104	12.5883	0.332513	0.103317	0.201715
Apolipoprotein M	O95445	APOM	9.071	9.17132	-0.340399	0.126559	0.345928		9.02541	9.13159	-0.327158	0.108653	0.207199
Complement factor B	P00751	CFB	10.4546	10.5526	-0.38755	0.0890355	0.270404		10.3863	10.4731	-0.315496	0.121673	0.226754
Carboxypeptidase B2	Q96IY4	CPB2	5.90941	6.04722	-0.213682	0.334525	0.609579		6.16932	5.90884	0.304428	0.135319	0.246581
Kininogen-1	P01042	KNG1	10.6158	10.6507	-0.164789	0.460464	0.67425		10.5533	10.6234	-0.301824	0.138687	0.247224
Apolipoprotein E	P02649	APOE	9.26392	9.50313	-0.607642	0.010356	0.0943547		9.25036	9.37764	-0.27515	0.176427	0.301397
Hemopexin	P02790	HPX	12.9171	12.9057	0.0575901	0.793628	0.891473		12.8365	12.8968	-0.277025	0.173569	0.301397
Prothrombin	P00734	F2	9.39975	9.42326	-0.0967267	0.669938	0.801814		9.31384	9.37477	-0.272867	0.180199	0.301558
Plasma protease C1 inhibitor	P05155	SERPING1	10.1685	10.0989	0.275328	0.210122	0.465676		10.128	10.0632	0.254514	0.210811	0.34573
Vitronectin	P04004	VTN	10.9654	11.0337	-0.299231	0.191962	0.459837		10.8792	10.9422	-0.240044	0.238025	0.382707
Apolipoprotein D	P05090	APOD	9.80877	9.84149	-0.0714159	0.739956	0.854598		9.89221	9.79216	0.221245	0.276218	0.435574
Alpha-1B-glycoprotein	P04217	A1BG	10.825	10.6234	0.497769	0.0190127	0.12992		10.7746	10.7029	0.205861	0.310812	0.471973
Zinc-alpha-2-glycoprotein	P25311	AZGP1	7.25669	7.17506	0.153222	0.499931	0.675255		7.34601	7.25865	0.206649	0.308951	0.471973
Glutathione peroxidase 3	P22352	GPX3	5.93936	5.99898	-0.186613	0.406275	0.635086		5.93001	5.98638	-0.193118	0.34158	0.50017
Adiponectin	Q15848	ADIPOQ	6.40924	6.51801	-0.153221	0.49107	0.675255		6.79157	6.65905	0.195034	0.336788	0.50017
Cystatin-C	P01034	CST3	5.4725	5.31783	0.458236	0.0486572	0.166001		5.46244	5.39702	0.179811	0.375747	0.540196
Adipocyte plasma membrane-associated protein	Q9HDC9	APMAP	3.69302	3.57001	0.234882	0.273406	0.533792		3.6834	3.59545	0.177425	0.38209	0.540196
Beta-2-glycoprotein 1	P02749	APOH	11.4361	11.4665	-0.111211	0.639143	0.801814		11.3323	11.3877	-0.174254	0.390617	0.542892
Heparin cofactor 2	P05546	SERPIND1	9.69237	9.7632	-0.227618	0.316381	0.589619		9.71479	9.66955	0.150259	0.458876	0.627131
Complement C3	P01024	C3	11.8394	11.8646	-0.102155	0.645152	0.801814		11.8071	11.8417	-0.134489	0.507209	0.681822
Complement C1q subcomponent subunit C	P02747	C1QC	9.49293	9.44166	0.176488	0.418228	0.635086		9.41513	9.37916	0.126571	0.532548	0.693355
Complement C1s subcomponent	P09871	C1S	7.87217	7.87525	-0.0140665	0.950293	0.966618		7.7847	7.81425	-0.126522	0.5327	0.693355
Clusterin	P10909	CLU	9.79841	9.83534	-0.184488	0.411093	0.635086		9.81989	9.79692	0.122383	0.546115	0.699709
Fibrinogen alpha chain	P02671	FGA	13.2318	12.9053	0.646023	0.00562627	0.0652122		12.9284	12.879	0.112473	0.579056	0.703544
Ig mu chain C region	P01871	IGHM	11.7739	11.9308	-0.188978	0.383204	0.635086		12.0901	11.9961	0.11493	0.570772	0.703544
Complement C1r subcomponent-like protein	Q9NZP8	C1RL	5.65983	5.68439	-0.0969509	0.658296	0.801814		5.70158	5.67006	0.113884	0.574332	0.703544
Fibulin-1	P23142	FBLN1	7.46309	7.47953	-0.0483254	0.816418	0.904679		7.5327	7.49351	0.11117	0.583426	0.703544
Ceruloplasmin	P00450	CP	10.5444	10.6154	-0.276975	0.207161	0.465676		10.6106	10.6393	-0.101707	0.615837	0.728722
Phosphatidylinositol-glycan-specific phospholipase D	P80108	GPLD1	5.81426	5.91221	-0.257373	0.266952	0.533792		5.81429	5.85223	-0.0999115	0.62208	0.728722
Complement factor H	P08603	CFH	10.2925	10.2302	0.195395	0.381884	0.635086		10.2439	10.2137	0.0972074	0.631535	0.729379
Fibronectin	P02751	FN1	9.51643	8.8813	0.689061	0.00221547	0.0462083		8.80625	8.73552	0.0866599	0.669099	0.76203
Thyroxine-binding globulin	P05543	SERPINA7	7.9101	7.90726	0.0126138	0.95483	0.966618		7.86329	7.84746	0.0647725	0.749226	0.841596
CD5 antigen-like	O43866	CD5L	8.28675	8.36342	-0.099572	0.646585	0.801814		8.46309	8.4251	0.0553204	0.784825	0.869671
Protein S100-A9	P06702	S100A9	3.50941	3.43489	0.109721	0.611275	0.801814		3.39852	3.36397	0.0481296	0.812213	0.88802
Plasminogen	P00747	PLG	8.67911	8.76281	-0.38289	0.098344	0.288007		8.69134	8.69595	-0.0197701	0.92225	0.967388
L-selectin	P14151	SELL	5.15192	5.20944	-0.199718	0.369328	0.635086		5.18949	5.19343	-0.0142812	0.943793	0.967388
Complement C1r subcomponent	P00736	C1R	8.22859	8.21584	0.0610723	0.781919	0.890519		8.15644	8.15296	0.01541	0.939362	0.967388
Fetuin-B	Q9UGM5	FETUB	4.92807	4.95158	-0.0313769	0.882973	0.940309		4.95327	4.96679	-0.0192927	0.924132	0.967388
Inter-alpha-trypsin inhibitor heavy chain H2	P19823	ITIH2	10.3974	10.3963	0.00462445	0.98339	0.98339		10.3538	10.3591	-0.0230674	0.909342	0.967388
Apolipoprotein C-I	P02654	APOC1	11.9267	11.9985	-0.155369	0.479027	0.675255		11.9927	11.9977	-0.0108291	0.957364	0.969183
Transthyretin	P02766	TTR	8.9654	8.97557	-0.0149055	0.94603	0.966618		8.92685	8.92539	0.002434	0.990416	0.990416

## Sheet: Table S3
Table S3. AD vs Control — statistical comparison for joint analysis.
protein	Uniprot ID	Gene name	mean_AD	mean_Control	cohen_d	p-value	q-value
Afamin	P43652	AFM	8.47235	8.79458	-1.01115	2.13997e-10	1.75478e-08
Apolipoprotein A-IV	P06727	APOA4	9.65955	10.0435	-0.935788	4.31699e-09	1.76996e-07
Attractin	O75882	ATRN	6.1002	6.2866	-0.790879	4.00797e-07	1.09551e-05
Apolipoprotein A-I	P02647	APOA1	14.7697	14.9725	-0.758882	1.01991e-06	1.57559e-05
Cholinesterase	P06276	BCHE	2.92224	3.13633	-0.754308	1.10412e-06	1.57559e-05
Serotransferrin	P02787	TF	14.0644	14.2495	-0.759355	1.15287e-06	1.57559e-05
Alpha-2-antiplasmin	P08697	SERPINF2	9.55639	9.74682	-0.73886	1.70485e-06	1.99712e-05
Gelsolin	P06396	GSN	9.26709	9.44054	-0.732247	2.01053e-06	2.06079e-05
Serum paraoxonase/arylesterase 1	P27169	PON1	9.34137	9.63583	-0.721397	3.27373e-06	2.73819e-05
Alpha-1-acid glycoprotein 1	P02763	ORM1	12.769	12.4949	0.716502	3.64008e-06	2.73819e-05
Haptoglobin	P00738	HP	13.1459	12.5482	0.695414	3.67318e-06	2.73819e-05
Alpha-1-antichymotrypsin	P01011	SERPINA3	11.4524	11.2862	0.631701	4.10503e-05	0.000280511
Complement component C9	P02748	C9	9.68078	9.42817	0.624864	4.64317e-05	0.000292877
Complement C1q subcomponent subunit B	P02746	C1QB	7.4455	7.23701	0.572055	0.000172607	0.00101099
Apolipoprotein A-II	P02652	APOA2	13.0999	13.2659	-0.546442	0.000316302	0.00166844
Lysozyme C	P61626	LYZ	5.97369	5.74158	0.551825	0.000325549	0.00166844
Fibrinogen beta chain	P02675	FGB	13.9221	13.702	0.528152	0.000489231	0.00226325
Serum albumin	P02768	ALB	18.3481	18.4205	-0.53211	0.000496811	0.00226325
Complement C5	P01031	C5	7.57701	7.47894	0.509387	0.000793414	0.00342421
Fibrinogen gamma chain	P02679	FGG	13.5044	13.2946	0.50559	0.000865523	0.00354865
Leucine-rich alpha-2-glycoprotein	P02750	LRG1	8.87255	8.65959	0.496462	0.00110789	0.00432606
Coagulation factor XII	P00748	F12	8.10014	8.34907	-0.491609	0.00125182	0.00466586
Alpha-1-antitrypsin	P01009	SERPINA1	13.948	13.8218	0.473558	0.00198975	0.00709389
Pigment epithelium-derived factor	P36955	SERPINF1	7.64467	7.77965	-0.446756	0.00333599	0.011398
Apolipoprotein E	P02649	APOE	9.25619	9.43908	-0.423093	0.00513176	0.0163363
Apolipoprotein B-100	P04114	APOB	6.86211	6.5472	0.416839	0.00537581	0.0163363
Hyaluronan-binding protein 2	Q14520	HABP2	6.89469	6.99906	-0.42328	0.00537903	0.0163363
Alpha-2-HS-glycoprotein	P02765	AHSG	11.2637	11.3655	-0.401108	0.00784083	0.0229624
Apolipoprotein C-II	P02655	APOC2	10.1037	10.3251	-0.392932	0.00910397	0.0257423
Phospholipid transfer protein	P55058	PLTP	4.94703	5.07715	-0.391196	0.00969841	0.0264434
Kallistatin	P29622	SERPINA4	5.7062	5.83488	-0.390091	0.00999689	0.0264434
Pregnancy zone protein	P20742	PZP	4.94033	5.54613	-0.378327	0.0116246	0.0297881
Complement factor I	P05156	CFI	8.29766	8.39851	-0.375346	0.0126469	0.0314257
Complement factor B	P00751	CFB	10.4157	10.512	-0.361857	0.0164029	0.0395599
Alpha-1B-glycoprotein	P04217	A1BG	10.7963	10.664	0.352901	0.0172827	0.0404908
Apolipoprotein C-III	P02656	APOC3	11.9464	12.1243	-0.351036	0.0196684	0.0448002
Fibrinogen alpha chain	P02671	FGA	13.059	12.8919	0.348265	0.0206808	0.0458332
Fibronectin	P02751	FN1	9.11179	8.80689	0.33999	0.0220341	0.0464794
Apolipoprotein M	O95445	APOM	9.04502	9.15104	-0.341812	0.0226022	0.0464794
Vitamin K-dependent protein S	P07225	PROS1	7.86846	7.96648	-0.344363	0.0228096	0.0464794
Retinol-binding protein 4	P02753	RBP4	9.07778	9.22582	-0.343956	0.0232397	0.0464794
Lipopolysaccharide-binding protein	P18428	LBP	5.52197	5.70295	-0.333138	0.0277703	0.0542182
Cystatin-C	P01034	CST3	5.46677	5.35825	0.308986	0.0414369	0.0790192
Vitronectin	P04004	VTN	10.9163	10.987	-0.282958	0.057081	0.106378
Apolipoprotein L1	O14791	APOL1	7.867	7.96683	-0.28086	0.0586343	0.106845
Hemoglobin subunit alpha	P69905	HBA1	8.62708	8.81771	-0.268705	0.0672312	0.119847
Plasma protease C1 inhibitor	P05155	SERPING1	10.1454	10.0807	0.255837	0.0865781	0.151051
Kininogen-1	P01042	KNG1	10.5802	10.6367	-0.253657	0.0929191	0.158737
Complement C2	P06681	C2	6.62235	6.54668	0.22421	0.137902	0.230776
Adipocyte plasma membrane-associated protein	Q9HDC9	APMAP	3.68754	3.583	0.206586	0.164998	0.270596
Prothrombin	P00734	F2	9.3508	9.39851	-0.204017	0.171028	0.274987
Glutathione peroxidase 3	P22352	GPX3	5.93403	5.99255	-0.192952	0.195251	0.307896
Zinc-alpha-2-glycoprotein	P25311	AZGP1	7.30758	7.21773	0.188814	0.208686	0.312295
Plasminogen	P00747	PLG	8.68607	8.72868	-0.18797	0.209617	0.312295
Peroxiredoxin-2	P32119	PRDX2	4.22175	4.35028	-0.183418	0.210443	0.312295
Alpha-2-macroglobulin	P01023	A2M	12.6334	12.5631	0.185676	0.213275	0.312295
Phosphatidylinositol-glycan-specific phospholipase D	P80108	GPLD1	5.81428	5.8816	-0.177785	0.239203	0.344116
Carbonic anhydrase 1	P00915	CA1	5.82436	5.94774	-0.167106	0.255888	0.361134
Ceruloplasmin	P00450	CP	10.5821	10.6276	-0.168356	0.25984	0.361134
Beta-2-glycoprotein 1	P02749	APOH	11.3769	11.4263	-0.164362	0.273689	0.374041
Hemopexin	P02790	HPX	12.8712	12.9012	-0.143147	0.338896	0.455565
Complement factor H	P08603	CFH	10.2648	10.2218	0.137329	0.359773	0.475829
Complement C1q subcomponent subunit C	P02747	C1QC	9.4486	9.40976	0.135034	0.366087	0.476495
Complement C3	P01024	C3	11.821	11.8529	-0.12692	0.39423	0.505107
Carboxypeptidase B2	Q96IY4	CPB2	6.0575	5.97659	0.105293	0.483662	0.610158
L-selectin	P14151	SELL	5.17333	5.20127	-0.099734	0.503732	0.625849
Complement C1s subcomponent	P09871	C1S	7.82233	7.84411	-0.0952449	0.526765	0.644698
Apolipoprotein D	P05090	APOD	9.85631	9.81631	0.0881624	0.550779	0.664175
Apolipoprotein C-I	P02654	APOC1	11.9643	11.9981	-0.0734651	0.620822	0.737789
Protein S100-A9	P06702	S100A9	3.44623	3.39869	0.0681121	0.645046	0.755625
Adiponectin	Q15848	ADIPOQ	6.62708	6.59	0.0526762	0.724165	0.836359
Fibulin-1	P23142	FBLN1	7.50275	7.48667	0.0465006	0.751337	0.855689
Heparin cofactor 2	P05546	SERPIND1	9.70515	9.7154	-0.033491	0.822018	0.923363
Thyroxine-binding globulin	P05543	SERPINA7	7.88343	7.87674	0.0283526	0.849881	0.930989
Clusterin	P10909	CLU	9.81065	9.81573	-0.0262937	0.860428	0.930989
Complement C1r subcomponent-like protein	Q9NZP8	C1RL	5.68361	5.67707	0.0246619	0.869035	0.930989
Fetuin-B	Q9UGM5	FETUB	4.94243	4.95935	-0.0235073	0.874221	0.930989
Inter-alpha-trypsin inhibitor heavy chain H2	P19823	ITIH2	10.3725	10.3773	-0.0201271	0.891971	0.937713
Complement C1r subcomponent	P00736	C1R	8.18748	8.18374	0.0170202	0.909308	0.943839
Ig mu chain C region	P01871	IGHM	11.954	11.9641	-0.0121926	0.934347	0.945348
CD5 antigen-like	O43866	CD5L	8.38722	8.3949	-0.0105935	0.942739	0.945348
Transthyretin	P02766	TTR	8.94343	8.94996	-0.0102883	0.945348	0.945348

## Sheet: Table S4
Table S4. MCI vs Control — statistical comparison for joint analysis.
protein	Uniprot ID_y	Gene name_y	mean_MCI	mean_Control	cohen_d	p-value	q-value
Alpha-2-antiplasmin	P08697	SERPINF2	9.64717	9.74682	-0.369889	0.00634952	0.211572
Complement factor I	P05156	CFI	8.30014	8.39851	-0.349592	0.00992117	0.211572
Serotransferrin	P02787	TF	14.1701	14.2495	-0.341739	0.0118158	0.211572
Fibronectin	P02751	FN1	9.10955	8.80689	0.349071	0.0133546	0.211572
Serum paraoxonase/arylesterase 1	P27169	PON1	9.49605	9.63583	-0.332431	0.0134618	0.211572
Complement factor B	P00751	CFB	10.4263	10.512	-0.331529	0.0154809	0.211572
Hemoglobin subunit alpha	P69905	HBA1	9.05436	8.81771	0.307729	0.026787	0.274504
Apolipoprotein E	P02649	APOE	9.31383	9.43908	-0.300115	0.028547	0.274504
Peroxiredoxin-2	P32119	PRDX2	4.58129	4.35028	0.294711	0.0325377	0.274504
Carbonic anhydrase 1	P00915	CA1	6.17819	5.94774	0.294702	0.0334761	0.274504
Cholinesterase	P06276	BCHE	3.06134	3.13633	-0.267946	0.0491707	0.366545
Apolipoprotein C-II	P02655	APOC2	10.1872	10.3251	-0.234069	0.0829953	0.567135
Hemopexin	P02790	HPX	12.8549	12.9012	-0.2287	0.0942782	0.590753
Complement C3	P01024	C3	11.7958	11.8529	-0.22094	0.104341	0.590753
Attractin	O75882	ATRN	6.23927	6.2866	-0.21577	0.114169	0.590753
Coagulation factor XII	P00748	F12	8.24546	8.34907	-0.211035	0.119576	0.590753
Plasma protease C1 inhibitor	P05155	SERPING1	10.0253	10.0807	-0.209768	0.122473	0.590753
Lipopolysaccharide-binding protein	P18428	LBP	5.60719	5.70295	-0.205633	0.137997	0.628654
Fibrinogen beta chain	P02675	FGB	13.7787	13.702	0.201945	0.147935	0.638455
Plasminogen	P00747	PLG	8.68581	8.72868	-0.19182	0.158291	0.648993
Apolipoprotein D	P05090	APOD	9.89538	9.81631	0.17779	0.201491	0.694386
Fibrinogen gamma chain	P02679	FGG	13.3574	13.2946	0.1704	0.221422	0.694386
Vitamin K-dependent protein S	P07225	PROS1	7.91942	7.96648	-0.163433	0.223182	0.694386
Inter-alpha-trypsin inhibitor heavy chain H2	P19823	ITIH2	10.3359	10.3773	-0.164739	0.225824	0.694386
Heparin cofactor 2	P05546	SERPIND1	9.66243	9.7154	-0.160705	0.232207	0.694386
Vitronectin	P04004	VTN	10.9442	10.987	-0.158507	0.24304	0.694386
Clusterin	P10909	CLU	9.78566	9.81573	-0.157855	0.244932	0.694386
Afamin	P43652	AFM	8.74472	8.79458	-0.15363	0.253036	0.694386
Serum albumin	P02768 (not in isoform 2)	ALB	18.4005	18.4205	-0.155382	0.253263	0.694386
Alpha-1-antitrypsin	P01009	SERPINA1	13.8555	13.8218	0.159189	0.254044	0.694386
Carboxypeptidase B2	Q96IY4	CPB2	6.0857	5.97659	0.13776	0.301912	0.752645
Complement C1q subcomponent subunit C	P02747	C1QC	9.36829	9.40976	-0.138701	0.30357	0.752645
Complement C1s subcomponent	P09871	C1S	7.815	7.84411	-0.128504	0.337874	0.752645
Prothrombin	P00734	F2	9.36583	9.39851	-0.125968	0.347246	0.752645
Apolipoprotein A-IV	P06727	APOA4	10.092	10.0435	0.125863	0.349867	0.752645
Apolipoprotein M	O95445	APOM	9.11166	9.15104	-0.123501	0.362896	0.752645
Fibrinogen alpha chain	P02671	FGA	12.9454	12.8919	0.119387	0.385418	0.752645
Complement C1r subcomponent-like protein	Q9NZP8	C1RL	5.64729	5.67707	-0.117533	0.389203	0.752645
Beta-2-glycoprotein 1	P02749	APOH	11.3898	11.4263	-0.112877	0.395779	0.752645
Apolipoprotein C-III	P02656	APOC3	12.0665	12.1243	-0.112938	0.404248	0.752645
Apolipoprotein C-I	P02654	APOC1	11.9453	11.9981	-0.113211	0.407501	0.752645
Alpha-1-antichymotrypsin	P01011	SERPINA3	11.2586	11.2862	-0.112368	0.408886	0.752645
Complement C2	P06681	C2	6.51188	6.54668	-0.111083	0.411656	0.752645
Ig mu chain C region	P01871	IGHM	12.0556	11.9641	0.107381	0.432774	0.752645
Complement C1r subcomponent	P00736	C1R	8.16002	8.18374	-0.103377	0.441491	0.752645
Kininogen-1	P01042	KNG1	10.6144	10.6367	-0.102995	0.444182	0.752645
Cystatin-C	P01034	CST3	5.39068	5.35825	0.102356	0.4523	0.752645
Complement factor H	P08603	CFH	10.1902	10.2218	-0.10085	0.454758	0.752645
Leucine-rich alpha-2-glycoprotein	P02750	LRG1	8.6215	8.65959	-0.0933219	0.492851	0.752645
L-selectin	P14151	SELL	5.17614	5.20127	-0.0889174	0.512558	0.752645
Kallistatin	P29622	SERPINA4	5.80879	5.83488	-0.0903036	0.513966	0.752645
Phosphatidylinositol-glycan-specific phospholipase D	P80108	GPLD1	5.911	5.8816	0.0893244	0.514036	0.752645
Pigment epithelium-derived factor	P36955	SERPINF1	7.75318	7.77965	-0.0868232	0.516424	0.752645
Apolipoprotein L1	O14791	APOL1	7.9336	7.96683	-0.0880183	0.518501	0.752645
Lysozyme C	P61626	LYZ	5.71053	5.74158	-0.0890558	0.521472	0.752645
CD5 antigen-like	O43866	CD5L	8.45801	8.3949	0.0877808	0.527573	0.752645
Gelsolin	P06396	GSN	9.4601	9.44054	0.0866478	0.528035	0.752645
Complement C5	P01031	C5	7.46133	7.47894	-0.0831228	0.532358	0.752645
Alpha-2-HS-glycoprotein	P02765	AHSG	11.3856	11.3655	0.0793587	0.558689	0.764053
Haptoglobin	P00738	HP	12.4703	12.5482	-0.0806711	0.559063	0.764053
Zinc-alpha-2-glycoprotein	P25311	AZGP1	7.18478	7.21773	-0.0752949	0.582713	0.766446
Glutathione peroxidase 3	P22352	GPX3	5.97014	5.99255	-0.074379	0.587046	0.766446
Apolipoprotein A-II	P02652	APOA2	13.2443	13.2659	-0.0744053	0.588855	0.766446
Adiponectin	Q15848	ADIPOQ	6.6356	6.59	0.0691736	0.615249	0.788288
Thyroxine-binding globulin	P05543	SERPINA7	7.8903	7.87674	0.0539526	0.685466	0.864742
Hyaluronan-binding protein 2	Q14520	HABP2	6.98784	6.99906	-0.0436997	0.742377	0.922347
Apolipoprotein B-100	P04114	APOB	6.58038	6.5472	0.042611	0.75513	0.923842
Apolipoprotein A-I	P02647	APOA1	14.9626	14.9725	-0.0409435	0.766113	0.923842
Retinol-binding protein 4	P02753	RBP4	9.24051	9.22582	0.0381926	0.780069	0.927039
Complement C1q subcomponent subunit B	P02746	C1QB	7.22484	7.23701	-0.033348	0.805812	0.942749
Alpha-1-acid glycoprotein 1	P02763	ORM1	12.483	12.4949	-0.0313623	0.816283	0.942749
Phospholipid transfer protein	P55058	PLTP	5.08673	5.07715	0.0282326	0.83347	0.94923
Pregnancy zone protein	P20742	PZP	5.5837	5.54613	0.0238007	0.862266	0.956845
Complement component C9	P02748	C9	9.42033	9.42817	-0.0222052	0.873019	0.956845
Alpha-1B-glycoprotein	P04217	A1BG	10.6548	10.664	-0.0212132	0.875163	0.956845
Transthyretin	P02766	TTR	8.93853	8.94996	-0.0187038	0.889964	0.960225
Fetuin-B	Q9UGM5	FETUB	4.94827	4.95935	-0.0141129	0.916441	0.97595
Protein S100-A9	P06702	S100A9	3.40607	3.39869	0.00946698	0.944036	0.978357
Alpha-2-macroglobulin	P01023	A2M	12.5603	12.5631	-0.00715256	0.957961	0.978357
Fibulin-1	P23142	FBLN1	7.4888	7.48667	0.00642539	0.963753	0.978357
Adipocyte plasma membrane-associated protein	Q9HDC9	APMAP	3.58018	3.583	-0.00548971	0.967961	0.978357
Ceruloplasmin	P00450	CP	10.6286	10.6276	0.00369398	0.978357	0.978357

## Sheet: Table S5
Table S5. Genotypes data. WT = 0, HET = 1, MUT = 2
	A52	A67	A72	A73	A74	A75	A76	A77	A78	A79	A80	A81	A82	A83	A84	A85	A89	A90	A99	A108	A126	A127	A128	A130	A131	A132	A134	A136	A137	A141	A146	A147	A149	A158	A169	A171	A172	A173	A174	A175	A180	A193	A201	A205	A210	A213	A230	A235	H1
rs6656401_CR1	1	1	1	0	0	0	0	0	0	0	0	0	0	0	0	0	0	1	0	0	1	0	1	0	0	1	1	2	1	0	0	1	0	1	0	2	2	0	0	1	0	0	1	0	1	0	1	1	1
rs6733839_BIN1	0	2	1	1	0	1	1	1	2	0	1	1	0	0	1	1	1	2	1	1	1	0	1	1	0	1	0	0	2	0	0	0	0	1	1	1	1	1	1	0	0	2	1	0	0	0	0	1	0
rs35349669_INPP5D	0	1	1	1	1	1	1	2	1	2	1	0	0	2	2	1	1	0	2	1	0	2	1	1	2	2	1	0	1	0	1	0	0	0	0	1	1	0	1	1	0	0	1	0	1	1	1	1	0
rs190982_MEF2C	0	0	0	1	2	1	0	0	0	2	1	0	1	0	1	0	1	2	0	1	1	1	0	1	0	1	2	2	1	0	1	0	1	1	0	1	1	2	0	0	0	1	0	1	2	1	0	0	1
rs9271192_HLA-DRB5/1	0	0	1	1	0	0	1	0	1	0	0	0	0	0	1	1	0	1	0	1	1	1	1	2	1	1	1	0	1	0	0	2	0	1	1	1	2	1	1	1	0	1	1	0	1	0	2	1	0
rs10948363_CD2AP	0	0	0	1	0	0	0	0	2	0	0	0	0	0	1	0	0	0	1	1	1	1	1	0	1	1	1	1	0	0	1	0	0	1	1	0	0	0	1	0	0	0	0	0	0	1	1	1	0
rs2718058_NME8	0	1	1	1	1	1	1	0	1	1	0	1	2	1	1	1	1	1	2	1	0	0	1	1	0	0	1	0	1	0	0	2	0	0	0	0	1	0	1	0	1	2	0	0	1	0	0	1	0
rs1476679_ZCWPW1	1	1	0	1	1	0	0	2	0	0	0	0	1	1	0	1	1	1	1	1	0	0	0	0	0	0	0	0	0	0	1	0	0	1	1	1	1	0	2	1	1	0	1	1	1	1	0	0	0
rs11771145_EPHA1	1	0	1	1	1	1	2	1	1	1	0	0	0	1	1	2	1	0	2	1	1	0	0	1	0	1	1	1	1	1	1	1	1	2	1	0	1	1	1	0	1	2	1	0	0	1	0	1	1
rs28834970_PTK2B	0	0	1	0	1	1	0	0	0	1	0	1	0	2	0	1	0	2	0	0	1	1	1	1	0	1	1	0	0	0	0	0	0	2	0	2	1	1	1	1	0	0	0	0	1	0	0	1	0
rs9331896_CLU	1	2	1	0	1	1	1	2	1	1	1	0	1	0	0	1	0	1	0	1	2	0	1	0	1	2	0	1	0	1	0	0	2	2	1	1	2	2	1	0	1	0	1	0	1	1	1	1	0
rs10838725_CELF1	0	2	0	1	1	1	1	0	0	0	1	2	0	0	0	0	0	0	2	0	1	0	0	1	0	0	2	0	1	2	0	0	1	0	0	0	2	1	1	1	1	0	0	0	0	1	0	1	0
rs983392_MS4A6A	1	1	2	0	0	1	1	1	1	1	0	0	1	0	0	1	1	0	0	0	2	0	2	1	1	1	2	1	0	1	0	0	0	2	0	1	1	1	0	0	1	1	0	1	1	1	0	1	1
rs10792832_PICALM	0	0	0	0	2	0	2	1	1	0	0	1	2	0	1	0	0	0	0	1	1	0	1	0	0	0	0	1	0	1	1	1	1	1	0	1	0	0	1	2	2	1	1	0	1	1	0	1	0
rs11218343_SORL1	0	0	0	0	0	0	0	0	0	0	0	0	0	1	0	0	0	0	0	1	0	0	0	0	0	0	0	0	0	0	0	0	0	0	0	0	0	0	0	0	0	0	0	0	0	0	0	0	0
rs17125944_FERMT2	0	2	0	0	0	0	0	0	0	0	0	0	0	0	0	1	1	0	0	0	0	0	0	0	0	0	0	1	0	0	1	0	0	0	0	0	0	0	0	1	0	0	0	0	0	0	0	0	0
rs10498633_RIN-SLC24A	2	0	0	1	1	0	0	1	0	0	0	0	1	0	0	1	1	0	0	0	1	1	0	0	1	1	1	0	0	1	0	0	0	0	0	0	1	0	0	0	0	0	0	1	1	1	0	1	1
rs8093731_DSG2	0	0	0	0	0	0	0	0	0	0	0	0	0	0	0	0	0	0	0	0	0	0	0	0	0	0	0	0	0	0	0	0	0	0	0	0	0	0	0	0	0	0	0	0	0	0	1	0	0
rs4147929_ABCA7	1	0	0	1	0	0	1	0	1	0	1	1	0	0	0	0	0	0	1	0	0	2	0	0	0	1	1	0	1	0	0	0	0	1	0	1	0	1	1	0	0	1	0	0	0	1	0	1	1
rs3865444_CD33	0	1	2	0	0	1	1	0	1	1	1	0	0	1	1	0	0	1	0	1	1	1	0	0	1	0	0	1	0	1	0	1	1	1	1	1	0	0	2	0	0	1	0	1	0	1	0	1	1
rs7274581_CASS4	0	0	0	0	0	0	1	0	0	0	0	0	1	0	1	0	0	0	0	0	0	0	1	0	1	0	1	1	0	0	0	0	0	0	0	0	0	1	0	1	1	0	0	1	0	0	0	0	0
APOE_e4	0	0	1	1	0	0	0	0	0	0	0	1	0	0	0	0	0	0	0	1	0	0	1	0	0	0	0	0	0	1	0	0	0	0	1	0	1	0	0	1	0	1	0	2	0	1	0	1	0
APOE_e2	0	0	0	0	0	0	0	0	0	0	1	0	0	0	0	0	0	0	1	0	0	0	0	0	0	0	0	0	0	0	0	0	0	0	0	0	0	0	0	1	1	1	1	0	0	0	1	0	0
PRS	-0.337	0.421	-0.022	0.253	-0.692	-0.121	-0.41	-0.58	0.274	-0.393	0.207	0.376	-1.069	-0.251	-0.028	-0.121	-0.137	0.332	0.292	-0.483	-0.249	0.499	0.035	0.3	-0.187	0.274	0.075	-0.278	0.711	-0.502	-0.108	-0.078	-0.604	-0.196	-0.014	0.418	0.219	-0.171	0.007	0.15	-0.857	-0.093	0.057	-0.556	-0.36	-0.434	0.08	0.224	-0.133
Qu_PRS	Q1	Q4	Q3	Q4	Q1	Q2	Q1	Q1	Q4	Q1	Q4	Q4	Q1	Q2	Q3	Q2	Q2	Q4	Q4	Q1	Q2	Q4	Q3	Q4	Q2	Q4	Q3	Q1	Q4	Q1	Q2	Q2	Q1	Q2	Q3	Q4	Q4	Q2	Q3	Q3	Q1	Q2	Q3	Q1	Q1	Q1	Q3	Q4	Q2
[truncated: 185 more columns]

## Sheet: Table S6
Table S5. Genotype-protein correlations (linear regression analysis)
Gene	Protein	slope	r	p-value	q-value
APOE_e2	Apolipoprotein E	0.371083	0.296031	4.06842e-06	0.00629769
APOE_e4	Apolipoprotein E	-0.219158	-0.289632	6.67835e-06	0.00629769
rs983392_MS4A6A	Prothrombin	0.09513	0.240318	0.000206435	0.129779
rs6733839_BIN1	Leucine-rich alpha-2-glycoprotein	0.150952	0.230533	0.000377122	0.177813
rs6733839_BIN1	Alpha-1-antichymotrypsin	0.0878796	0.217435	0.00081262	0.30652
rs2718058_NME8	Prothrombin	0.0787605	0.203581	0.00174588	0.47039
rs9271192_HLA-DRB5/1	Alpha-1-acid glycoprotein 1	0.124295	0.204526	0.00165971	0.47039
rs9271192_HLA-DRB5/1	Fetuin-B	0.22224	0.200076	0.00210261	0.495691
rs6733839_BIN1	Alpha-1-acid glycoprotein 1	0.113821	0.189314	0.00365187	0.76527
rs3865444_CD33	Cholinesterase	-0.0855832	-0.186338	0.00423309	0.79836
rs983392_MS4A6A	Clusterin	0.0556803	0.183497	0.00486436	0.834017
rs10792832_PICALM	Haptoglobin	-0.260482	-0.180076	0.005736	0.890409
rs10792832_PICALM	Leucine-rich alpha-2-glycoprotein	-0.116983	-0.178655	0.0061375	0.890409
rs2718058_NME8	Serum albumin	0.0374697	0.175923	0.00698056	0.904042
APOE_e4	Complement component C9	0.12287	0.17529	0.00719015	0.904042
rs9271192_HLA-DRB5/1	Plasma protease C1 inhibitor	0.0465222	0.106189	0.105176	0.916696
rs9271192_HLA-DRB5/1	Hyaluronan-binding protein 2	0.0585064	0.145845	0.0256815	0.916696
rs17125944_FERMT2	Carboxypeptidase B2	0.189108	0.0961535	0.142542	0.916696
rs1476679_ZCWPW1	Adiponectin	-0.109819	-0.0932535	0.155036	0.916696
rs11218343_SORL1	Alpha-2-HS-glycoprotein	-0.0891361	-0.0833486	0.203952	0.916696
rs11218343_SORL1	Alpha-2-macroglobulin	0.160512	0.0959409	0.143431	0.916696
rs11771145_EPHA1	Complement factor I	0.0421988	0.098044	0.134821	0.916696
rs11771145_EPHA1	Fetuin-B	-0.108227	-0.0992068	0.130234	0.916696
rs11771145_EPHA1	Fibronectin	-0.118463	-0.0935485	0.153729	0.916696
rs11771145_EPHA1	Fibulin-1	-0.0516557	-0.109167	0.0957189	0.916696
rs11771145_EPHA1	Hemopexin	0.0355449	0.114562	0.080319	0.916696
rs10792832_PICALM	Lysozyme C	-0.0548233	-0.0964153	0.141453	0.916696
rs10792832_PICALM	Phosphatidylinositol-glycan-specific phospholipase D	0.0454436	0.0827899	0.207011	0.916696
rs9271192_HLA-DRB5/1	Leucine-rich alpha-2-glycoprotein	0.0598044	0.0903577	0.168319	0.916696
rs8093731_DSG2	Complement component C9	-0.234653	-0.0920829	0.160307	0.916696
rs9271192_HLA-DRB5/1	Pigment epithelium-derived factor	0.0458729	0.0974918	0.137042	0.916696
rs9271192_HLA-DRB5/1	Heparin cofactor 2	0.072485	0.145422	0.0261178	0.916696
rs9271192_HLA-DRB5/1	Protein S100-A9	0.12182	0.109085	0.0959684	0.916696
rs9271192_HLA-DRB5/1	Retinol-binding protein 4	0.0654879	0.102717	0.117114	0.916696
rs9271192_HLA-DRB5/1	Serum albumin	-0.0267228	-0.125129	0.0559557	0.916696
rs9271192_HLA-DRB5/1	Transthyretin	0.111776	0.114782	0.0797363	0.916696
rs8093731_DSG2	Thyroxine-binding globulin	-0.19729	-0.123726	0.0587884	0.916696
rs9271192_HLA-DRB5/1	Complement C5	0.0461813	0.138295	0.0344857	0.916696
rs9271192_HLA-DRB5/1	Complement component C9	0.0582987	0.0957442	0.144258	0.916696
rs9271192_HLA-DRB5/1	Complement factor I	0.048589	0.110873	0.0906136	0.916696
rs9271192_HLA-DRB5/1	Cystatin-C	0.0504323	0.0996218	0.128626	0.916696
rs8093731_DSG2	L-selectin	-0.148966	-0.0821175	0.210736	0.916696
rs8093731_DSG2	Lipopolysaccharide-binding protein	-0.313649	-0.0966361	0.14054	0.916696
rs9271192_HLA-DRB5/1	Haptoglobin	0.18151	0.124141	0.057938	0.916696
rs8093731_DSG2	Prothrombin	-0.232433	-0.143173	0.0285464	0.916696
rs10792832_PICALM	Apolipoprotein A-II	0.0505833	0.107216	0.101833	0.916696
rs10792832_PICALM	Attractin	0.0507311	0.141332	0.0306764	0.916696
rs10948363_CD2AP	Clusterin	0.0280687	0.082614	0.207981	0.916696
rs10948363_CD2AP	Coagulation factor XII	-0.0940989	-0.109046	0.09609	0.916696
rs8093731_DSG2	Alpha-1B-glycoprotein	-0.258219	-0.0944562	0.149758	0.916696
rs8093731_DSG2	Alpha-2-antiplasmin	-0.185331	-0.104185	0.111945	0.916696
rs8093731_DSG2	Alpha-2-macroglobulin	-0.224593	-0.0866296	0.186646	0.916696
rs8093731_DSG2	Apolipoprotein E	-0.248996	-0.0905159	0.167572	0.916696
rs9271192_HLA-DRB5/1	Zinc-alpha-2-glycoprotein	0.0873509	0.123986	0.058255	0.916696
rs10948363_CD2AP	Alpha-1-antichymotrypsin	0.0478745	0.102564	0.117665	0.916696
rs10948363_CD2AP	Alpha-2-antiplasmin	0.0433418	0.0892425	0.173655	0.916696
rs10792832_PICALM	Complement C1q subcomponent subunit B	-0.087124	-0.161911	0.0131425	0.916696
rs10792832_PICALM	Complement C1q subcomponent subunit C	-0.0452633	-0.104688	0.110215	0.916696
rs10792832_PICALM	Fibrinogen alpha chain	-0.0769013	-0.110286	0.0923442	0.916696
rs10792832_PICALM	Fibrinogen beta chain	-0.0504224	-0.0849583	0.195322	0.916696
rs28834970_PTK2B	Apolipoprotein M	-0.0461042	-0.0940151	0.151678	0.916696
rs10792832_PICALM	Apolipoprotein A-IV	0.0967587	0.141733	0.0302013	0.916696
rs10948363_CD2AP	Alpha-2-macroglobulin	0.0591778	0.0836066	0.202551	0.916696
rs10948363_CD2AP	Apolipoprotein C-I	0.0662532	0.0853985	0.193009	0.916696
rs10948363_CD2AP	Apolipoprotein C-II	0.149458	0.152242	0.0198069	0.916696
rs10948363_CD2AP	Apolipoprotein C-III	0.076644	0.0869088	0.185225	0.916696
rs9271192_HLA-DRB5/1	Vitamin K-dependent protein S	0.0412402	0.0916284	0.16239	0.916696
rs10792832_PICALM	Carboxypeptidase B2	-0.163411	-0.13142	0.0446125	0.916696
rs10792832_PICALM	Cholinesterase	0.0634131	0.142366	0.0294641	0.916696
rs28834970_PTK2B	Carbonic anhydrase 1	-0.0929122	-0.0787139	0.230332	0.916696
rs28834970_PTK2B	Cholinesterase	0.0408693	0.0894306	0.172746	0.916696
rs10792832_PICALM	Alpha-2-HS-glycoprotein	0.0418866	0.10692	0.10279	0.916696
rs8093731_DSG2	Ceruloplasmin	-0.162696	-0.0980395	0.134839	0.916696
rs8093731_DSG2	Complement C1q subcomponent subunit C	-0.15034	-0.082198	0.210287	0.916696
rs8093731_DSG2	Complement C1r subcomponent-like protein	-0.160845	-0.0994693	0.129215	0.916696
rs9271192_HLA-DRB5/1	Hemopexin	0.0389357	0.123247	0.0597804	0.916696
rs9271192_HLA-DRB5/1	Alpha-1B-glycoprotein	0.106468	0.16299	0.0125381	0.916696
rs1476679_ZCWPW1	Apolipoprotein A-IV	0.0725878	0.0921021	0.160219	0.916696
rs1476679_ZCWPW1	Apolipoprotein C-III	0.0729434	0.0827465	0.20725	0.916696
rs1476679_ZCWPW1	Apolipoprotein D	-0.102583	-0.136688	0.0366584	0.916696
rs17125944_FERMT2	Apolipoprotein D	-0.0960773	-0.0934387	0.154214	0.916696
rs17125944_FERMT2	Apolipoprotein M	0.063097	0.08346	0.203346	0.916696
rs190982_MEF2C	Pregnancy zone protein	-0.212537	-0.0861866	0.188918	0.916696
rs190982_MEF2C	Protein S100-A9	-0.113081	-0.0998559	0.127726	0.916696
rs190982_MEF2C	Retinol-binding protein 4	0.0748508	0.115774	0.0771498	0.916696
rs190982_MEF2C	Serotransferrin	-0.047127	-0.121447	0.0636376	0.916696
rs190982_MEF2C	Vitronectin	-0.0391155	-0.0966361	0.14054	0.916696
rs190982_MEF2C	Zinc-alpha-2-glycoprotein	0.100868	0.141186	0.0308507	0.916696
rs9271192_HLA-DRB5/1	Adipocyte plasma membrane-associated protein	0.0643561	0.0810813	0.21657	0.916696
rs9271192_HLA-DRB5/1	Adiponectin	0.158727	0.153939	0.0184595	0.916696
rs9271192_HLA-DRB5/1	Alpha-1-antichymotrypsin	0.0387851	0.094939	0.147678	0.916696
rs17125944_FERMT2	Complement factor B	0.0570457	0.0889938	0.174862	0.916696
rs190982_MEF2C	Fibrinogen beta chain	-0.0625459	-0.102814	0.116767	0.916696
rs190982_MEF2C	Fibrinogen gamma chain	-0.0614443	-0.102203	0.118969	0.916696
rs190982_MEF2C	Ig mu chain C region	-0.115141	-0.086447	0.18758	0.916696
rs4147929_ABCA7	Ig mu chain C region	-0.144884	-0.0846078	0.197178	0.916696
APOE_e2	Peroxiredoxin-2	-0.179213	-0.0816332	0.213449	0.916696
rs4147929_ABCA7	Complement factor H	0.0794229	0.127302	0.0517949	0.916696
rs4147929_ABCA7	Fibronectin	-0.148238	-0.0881835	0.178837	0.916696
rs4147929_ABCA7	Haptoglobin	0.177482	0.0931055	0.155695	0.916696
rs28834970_PTK2B	Peroxiredoxin-2	-0.124263	-0.106348	0.104652	0.916696
rs28834970_PTK2B	Phosphatidylinositol-glycan-specific phospholipase D	-0.0447928	-0.0795381	0.225472	0.916696
rs4147929_ABCA7	Serum paraoxonase/arylesterase 1	0.0947668	0.11137	0.0891686	0.916696
rs4147929_ABCA7	Zinc-alpha-2-glycoprotein	0.0772759	0.0841304	0.199727	0.916696
rs3865444_CD33	Adipocyte plasma membrane-associated protein	0.116912	0.14439	0.0272089	0.916696
rs190982_MEF2C	Complement C1s subcomponent	-0.0513324	-0.144013	0.0276174	0.916696
rs4147929_ABCA7	Apolipoprotein A-II	0.0712041	0.114525	0.0804168	0.916696
rs10792832_PICALM	Apolipoprotein B-100	-0.139824	-0.119	0.069208	0.916696
rs983392_MS4A6A	Phospholipid transfer protein	0.0436672	0.0821489	0.210561	0.916696
rs983392_MS4A6A	Plasma protease C1 inhibitor	0.0388409	0.0868788	0.185377	0.916696
rs983392_MS4A6A	Plasminogen	0.0334292	0.0937319	0.15292	0.916696
rs983392_MS4A6A	Protein S100-A9	0.1434	0.125835	0.0545743	0.916696
rs983392_MS4A6A	Retinol-binding protein 4	0.0735021	0.112976	0.0846229	0.916696
rs983392_MS4A6A	Serum albumin	0.0212928	0.0977047	0.136183	0.916696
rs983392_MS4A6A	Serum paraoxonase/arylesterase 1	0.0765785	0.114979	0.0792167	0.916696
rs983392_MS4A6A	Vitamin K-dependent protein S	0.0506171	0.110208	0.092578	0.916696
rs9271192_HLA-DRB5/1	Alpha-2-macroglobulin	-0.0540389	-0.0872325	0.183587	0.916696
rs9271192_HLA-DRB5/1	Apolipoprotein A-I	0.0506786	0.123275	0.0597232	0.916696
rs9271192_HLA-DRB5/1	Apolipoprotein B-100	0.1057	0.0889974	0.174844	0.916696
rs9271192_HLA-DRB5/1	Apolipoprotein C-I	0.0879317	0.129503	0.0478451	0.916696
rs4147929_ABCA7	Alpha-2-antiplasmin	0.0545061	0.0983569	0.133575	0.916696
rs10948363_CD2AP	Carboxypeptidase B2	-0.118353	-0.0824148	0.209083	0.916696
rs4147929_ABCA7	Apolipoprotein A-IV	0.0712179	0.0791612	0.227686	0.916696
rs4147929_ABCA7	Apolipoprotein B-100	0.149846	0.0967724	0.139978	0.916696
rs9271192_HLA-DRB5/1	Apolipoprotein M	0.0638786	0.132217	0.043323	0.916696
rs9271192_HLA-DRB5/1	Carbonic anhydrase 1	0.0937626	0.0806277	0.219161	0.916696
rs9271192_HLA-DRB5/1	Cholinesterase	-0.038547	-0.0856161	0.191873	0.916696
rs9271192_HLA-DRB5/1	Clusterin	0.0265522	0.0892938	0.173406	0.916696
rs4147929_ABCA7	Clusterin	0.0375568	0.0968758	0.139554	0.916696
rs4147929_ABCA7	Complement C1q subcomponent subunit C	-0.0679408	-0.11924	0.068644	0.916696
rs190982_MEF2C	Plasma protease C1 inhibitor	0.0353507	0.0795704	0.225283	0.916696
rs190982_MEF2C	Plasminogen	-0.0451832	-0.127487	0.0514516	0.916696
rs11218343_SORL1	Peroxiredoxin-2	-0.247537	-0.0796212	0.224986	0.916696
rs17125944_FERMT2	Clusterin	0.0460783	0.0990273	0.130934	0.916696
rs17125944_FERMT2	Complement C1q subcomponent subunit C	0.0773278	0.113073	0.0843537	0.916696
rs17125944_FERMT2	Complement C1r subcomponent	0.0644824	0.122701	0.0609305	0.916696
rs2718058_NME8	Attractin	0.0534896	0.147822	0.0237241	0.916696
rs17125944_FERMT2	Pregnancy zone protein	0.327511	0.0860662	0.189539	0.916696
rs2718058_NME8	L-selectin	0.0472053	0.109195	0.0956317	0.916696
rs10498633_RIN-SLC24A	Beta-2-glycoprotein 1	0.0506994	0.0950935	0.147017	0.916696
rs17125944_FERMT2	Serum albumin	0.0308079	0.0921885	0.159826	0.916696
rs17125944_FERMT2	Serum paraoxonase/arylesterase 1	0.149887	0.14676	0.0247588	0.916696
rs10792832_PICALM	Plasminogen	-0.02727	-0.0788685	0.229415	0.916696
rs10792832_PICALM	Pregnancy zone protein	-0.229118	-0.095234	0.146418	0.916696
rs10792832_PICALM	Prothrombin	-0.0489264	-0.127488	0.0514505	0.916696
rs10792832_PICALM	Serotransferrin	0.0440996	0.116488	0.0753314	0.916696
rs11771145_EPHA1	Kininogen-1	0.0338786	0.0997782	0.128024	0.916696
rs11771145_EPHA1	Leucine-rich alpha-2-glycoprotein	0.0708066	0.108928	0.0964528	0.916696
rs11771145_EPHA1	Lysozyme C	-0.0509498	-0.0902597	0.168783	0.916696
rs11771145_EPHA1	Plasma protease C1 inhibitor	0.0355924	0.0827196	0.207398	0.916696
rs10792832_PICALM	Fibrinogen gamma chain	-0.0727348	-0.124008	0.0582086	0.916696
rs2718058_NME8	Apolipoprotein M	0.0608979	0.126387	0.0535153	0.916696
rs17125944_FERMT2	Plasminogen	0.0522797	0.0955929	0.144896	0.916696
rs10498633_RIN-SLC24A	Complement C1q subcomponent subunit C	0.0389413	0.0795743	0.225261	0.916696
rs10498633_RIN-SLC24A	Complement C1r subcomponent	0.0388498	0.103308	0.115011	0.916696
rs2718058_NME8	Coagulation factor XII	0.0978191	0.129869	0.0472136	0.916696
rs2718058_NME8	Complement C1r subcomponent	0.046479	0.138769	0.033866	0.916696
rs2718058_NME8	Complement C1s subcomponent	0.0391873	0.111786	0.0879715	0.916696
rs2718058_NME8	Complement C3	0.0312939	0.0788962	0.229251	0.916696
rs2718058_NME8	Cystatin-C	-0.0598149	-0.118474	0.070456	0.916696
rs10498633_RIN-SLC24A	Apolipoprotein A-II	-0.057969	-0.108558	0.0975945	0.916696
rs10498633_RIN-SLC24A	Apolipoprotein L1	0.0632044	0.100722	0.124437	0.916696
rs10498633_RIN-SLC24A	Plasminogen	-0.035442	-0.0905626	0.167352	0.916696
rs10948363_CD2AP	Vitamin K-dependent protein S	0.0443546	0.0862498	0.188593	0.916696
rs2718058_NME8	Adipocyte plasma membrane-associated protein	-0.0971265	-0.122697	0.0609383	0.916696
rs2718058_NME8	Adiponectin	0.0869449	0.084549	0.19749	0.916696
rs2718058_NME8	Afamin	0.0664971	0.122343	0.0616942	0.916696
rs10838725_CELF1	Apolipoprotein A-IV	0.0852694	0.130522	0.0461026	0.916696
APOE_e2	Lipopolysaccharide-binding protein	0.234245	0.15838	0.0153043	0.916696
rs6656401_CR1	Coagulation factor XII	0.0854772	0.107532	0.100822	0.916696
rs11218343_SORL1	Carboxypeptidase B2	0.296634	0.0873903	0.182792	0.916696
rs6733839_BIN1	Adiponectin	0.0874427	0.0857205	0.19133	0.916696
rs6733839_BIN1	Afamin	-0.0837864	-0.155398	0.0173658	0.916696
rs10838725_CELF1	Complement C1q subcomponent subunit B	-0.0476387	-0.0925142	0.15835	0.916696
rs9331896_CLU	Transthyretin	0.0911933	0.0943254	0.150325	0.916696
rs9331896_CLU	Vitronectin	-0.0326631	-0.0824242	0.209031	0.916696
rs9331896_CLU	Zinc-alpha-2-glycoprotein	0.0955205	0.136565	0.0368291	0.916696
rs10838725_CELF1	Adipocyte plasma membrane-associated protein	-0.0819116	-0.109006	0.0962131	0.916696
rs10838725_CELF1	Adiponectin	0.0919117	0.0941547	0.151068	0.916696
rs10838725_CELF1	Afamin	-0.0471002	-0.0912861	0.163971	0.916696
rs10838725_CELF1	Alpha-1-antichymotrypsin	-0.0518034	-0.13394	0.0406432	0.916696
rs10838725_CELF1	Alpha-1-antitrypsin	-0.0300444	-0.0867855	0.185852	0.916696
rs2718058_NME8	Alpha-1B-glycoprotein	0.0546984	0.0839621	0.200631	0.916696
APOE_e2	Lysozyme C	0.106331	0.0970088	0.139008	0.916696
APOE_e2	Kallistatin	0.0816922	0.0881008	0.179246	0.916696
rs6656401_CR1	Fibrinogen alpha chain	-0.06518	-0.0878648	0.180419	0.916696
rs6656401_CR1	Fibrinogen beta chain	-0.0639794	-0.101329	0.122173	0.916696
rs6656401_CR1	Fibrinogen gamma chain	-0.0503865	-0.0807487	0.218467	0.916696
rs6656401_CR1	Gelsolin	-0.0532024	-0.137763	0.035192	0.916696
rs6656401_CR1	Glutathione peroxidase 3	-0.0695957	-0.154288	0.0181926	0.916696
rs10498633_RIN-SLC24A	Adiponectin	0.106556	0.0922895	0.159367	0.916696
rs2718058_NME8	Glutathione peroxidase 3	0.048713	0.113969	0.0819076	0.916696
rs2718058_NME8	Inter-alpha-trypsin inhibitor heavy chain H2	0.0307846	0.0816764	0.213206	0.916696
rs2718058_NME8	Kallistatin	0.0519532	0.107138	0.102085	0.916696
rs2718058_NME8	Kininogen-1	0.0400097	0.11604	0.0764674	0.916696
rs17125944_FERMT2	Phospholipid transfer protein	0.0703038	0.0862496	0.188593	0.916696
rs17125944_FERMT2	Plasma protease C1 inhibitor	0.0991087	0.144567	0.02702	0.916696
rs10948363_CD2AP	Complement C5	0.0332339	0.0871028	0.184242	0.916696
rs28834970_PTK2B	Afamin	0.0440776	0.0796803	0.224641	0.916696
rs8093731_DSG2	Apolipoprotein M	-0.198345	-0.0980966	0.134611	0.916696
rs10792832_PICALM	Pigment epithelium-derived factor	0.0595754	0.12798	0.0505501	0.916696
rs2718058_NME8	Lysozyme C	-0.0690872	-0.120526	0.0656886	0.916696
rs2718058_NME8	Phospholipid transfer protein	0.057045	0.109806	0.0937815	0.916696
rs2718058_NME8	Plasma protease C1 inhibitor	-0.0351271	-0.0803947	0.2205	0.916696
rs2718058_NME8	Plasminogen	0.0435924	0.125064	0.0560853	0.916696
rs17125944_FERMT2	Fibulin-1	-0.0611605	-0.0811238	0.216329	0.916696
rs17125944_FERMT2	Hyaluronan-binding protein 2	0.0641455	0.102186	0.11903	0.916696
rs2718058_NME8	Serum paraoxonase/arylesterase 1	0.0902162	0.138598	0.0340882	0.916696
rs2718058_NME8	Thyroxine-binding globulin	0.0498967	0.131309	0.0447947	0.916696
rs2718058_NME8	Transthyretin	-0.0764207	-0.078687	0.230492	0.916696
rs2718058_NME8	Vitronectin	0.0450684	0.113213	0.083969	0.916696
rs10948363_CD2AP	Complement C3	0.0401202	0.0882882	0.178319	0.916696
rs28834970_PTK2B	Adipocyte plasma membrane-associated protein	0.0672167	0.0834319	0.203499	0.916696
rs10948363_CD2AP	Complement factor H	0.0449904	0.0822837	0.209811	0.916696
rs10948363_CD2AP	Fetuin-B	0.132371	0.104298	0.111553	0.916696
rs10948363_CD2AP	Fibrinogen beta chain	0.0771018	0.112485	0.0859926	0.916696
rs10948363_CD2AP	Fibrinogen gamma chain	0.0592276	0.0874342	0.182572	0.916696
rs10948363_CD2AP	Fibronectin	0.123929	0.0841212	0.199776	0.916696
rs10948363_CD2AP	Fibulin-1	0.0510639	0.0927608	0.157239	0.916696
rs10948363_CD2AP	Haptoglobin	0.181187	0.108456	0.0979133	0.916696
rs10948363_CD2AP	Heparin cofactor 2	0.058859	0.103349	0.114867	0.916696
rs10948363_CD2AP	Apolipoprotein D	0.0612975	0.0816437	0.21339	0.916696
rs10948363_CD2AP	Apolipoprotein E	0.0683671	0.0910312	0.165156	0.916696
rs10948363_CD2AP	Apolipoprotein M	0.0708897	0.128418	0.0497589	0.916696
rs10948363_CD2AP	Attractin	0.0440232	0.106193	0.105162	0.916696
rs10948363_CD2AP	Beta-2-glycoprotein 1	0.0498385	0.091611	0.16247	0.916696
rs10948363_CD2AP	CD5 antigen-like	-0.139386	-0.110312	0.0922672	0.916696
rs10948363_CD2AP	Plasma protease C1 inhibitor	0.0810226	0.161858	0.0131727	0.916696
rs2718058_NME8	Apolipoprotein A-I	0.0558747	0.13628	0.0372289	0.916696
rs2718058_NME8	Apolipoprotein A-II	0.075175	0.158063	0.0155125	0.916696
rs10498633_RIN-SLC24A	Complement factor H	0.0527211	0.0983884	0.13345	0.916696
rs10498633_RIN-SLC24A	Fibronectin	-0.13498	-0.0934906	0.153985	0.916696
rs10498633_RIN-SLC24A	Hyaluronan-binding protein 2	-0.0399637	-0.0889671	0.174992	0.916696
rs2718058_NME8	Apolipoprotein B-100	-0.107428	-0.0906961	0.166724	0.916696
rs2718058_NME8	Apolipoprotein D	0.0523324	0.0798557	0.223619	0.916696
rs2718058_NME8	Apolipoprotein L1	0.0508623	0.091005	0.165279	0.916696
rs10498633_RIN-SLC24A	Retinol-binding protein 4	-0.0716905	-0.100419	0.125579	0.916696
rs10498633_RIN-SLC24A	Vitamin K-dependent protein S	0.0650581	0.129088	0.0485691	0.916696
rs10498633_RIN-SLC24A	Zinc-alpha-2-glycoprotein	-0.0841152	-0.106624	0.10375	0.916696
rs8093731_DSG2	Alpha-1-acid glycoprotein 1	-0.244197	-0.0960143	0.143124	0.916696
rs8093731_DSG2	Alpha-1-antitrypsin	-0.150308	-0.0982187	0.134124	0.916696
rs10948363_CD2AP	Phospholipid transfer protein	0.0765625	0.128637	0.0493669	0.916696
rs4147929_ABCA7	Kininogen-1	0.0503632	0.111737	0.088114	0.916696
rs10498633_RIN-SLC24A	Leucine-rich alpha-2-glycoprotein	0.0624028	0.0841999	0.199354	0.916696
rs10498633_RIN-SLC24A	Lysozyme C	-0.0540417	-0.0839699	0.200589	0.916696
rs10498633_RIN-SLC24A	Phospholipid transfer protein	0.0553564	0.0949041	0.147828	0.916696
rs10948363_CD2AP	Ig mu chain C region	-0.176979	-0.117928	0.0717689	0.916696
rs10948363_CD2AP	Kininogen-1	0.0382651	0.0968703	0.139576	0.916696
rs10948363_CD2AP	Leucine-rich alpha-2-glycoprotein	0.0601134	0.0794902	0.225753	0.916696
rs10498633_RIN-SLC24A	Prothrombin	0.0520268	0.119775	0.0674017	0.916696
rs10792832_PICALM	Glutathione peroxidase 3	-0.0380748	-0.0897998	0.170973	0.916696
rs10792832_PICALM	Hemoglobin subunit alpha	0.106657	0.0961507	0.142554	0.916696
rs10792832_PICALM	Heparin cofactor 2	-0.0660483	-0.133939	0.0406454	0.916696
rs11771145_EPHA1	Prothrombin	0.0338098	0.088744	0.17608	0.916696
rs11771145_EPHA1	Retinol-binding protein 4	0.0582808	0.0930762	0.155826	0.916696
rs11771145_EPHA1	Thyroxine-binding globulin	0.0296424	0.0792139	0.227375	0.916696
rs11771145_EPHA1	Vitamin K-dependent protein S	0.0648025	0.1466	0.0249184	0.916696
rs11218343_SORL1	Inter-alpha-trypsin inhibitor heavy chain H2	0.158953	0.155736	0.0171202	0.916696
APOE_e4	Alpha-2-HS-glycoprotein	-0.0362658	-0.0795561	0.225367	0.916696
APOE_e4	Apolipoprotein A-I	-0.0738685	-0.156086	0.0168694	0.916696
APOE_e4	Apolipoprotein A-IV	-0.0724837	-0.0912461	0.164157	0.916696
rs6733839_BIN1	Hemoglobin subunit alpha	-0.105035	-0.0946881	0.148756	0.916696
rs6733839_BIN1	Hemopexin	0.0245929	0.0786869	0.230492	0.916696
APOE_e4	Apolipoprotein M	0.0485757	0.0873388	0.183052	0.916696
rs10838725_CELF1	Transthyretin	-0.079874	-0.0866371	0.186608	0.916696
rs9331896_CLU	Fibrinogen alpha chain	-0.0610005	-0.0871765	0.18387	0.916696
rs9331896_CLU	Fibrinogen beta chain	-0.0508989	-0.085461	0.192682	0.916696
rs9331896_CLU	Fibrinogen gamma chain	-0.053187	-0.0903635	0.168292	0.916696
APOE_e2	Prothrombin	-0.0918513	-0.12416	0.0578993	0.916696
rs11218343_SORL1	Haptoglobin	0.396395	0.100385	0.12571	0.916696
rs11218343_SORL1	Hemoglobin subunit alpha	-0.274893	-0.0907796	0.166333	0.916696
rs11218343_SORL1	Heparin cofactor 2	0.134627	0.100009	0.12714	0.916696
rs11218343_SORL1	Ig mu chain C region	-0.319461	-0.0900592	0.169735	0.916696
APOE_e4	Alpha-1B-glycoprotein	0.0723979	0.0962774	0.142026	0.916696
rs11218343_SORL1	Coagulation factor XII	0.248929	0.122043	0.0623391	0.916696
rs11218343_SORL1	Complement component C9	-0.14915	-0.0906987	0.166712	0.916696
rs1476679_ZCWPW1	Serum albumin	-0.023733	-0.097301	0.137816	0.916696
rs1476679_ZCWPW1	Serum paraoxonase/arylesterase 1	0.069589	0.0933543	0.154588	0.916696
rs10838725_CELF1	Haptoglobin	-0.166139	-0.120022	0.0668348	0.916696
rs10838725_CELF1	Hemoglobin subunit alpha	0.111866	0.105383	0.107859	0.916696
rs10838725_CELF1	Leucine-rich alpha-2-glycoprotein	-0.0854276	-0.136333	0.0371535	0.916696
APOE_e4	Complement C1q subcomponent subunit B	0.0774028	0.12362	0.0590065	0.916696
APOE_e4	Complement C1r subcomponent-like protein	-0.0423441	-0.0951982	0.14657	0.916696
APOE_e4	Complement C2	0.0646223	0.113043	0.0844365	0.916696
APOE_e4	Complement C5	0.034711	0.0902949	0.168616	0.916696
APOE_e4	Complement factor H	0.0491736	0.0892631	0.173555	0.916696
APOE_e4	Cystatin-C	-0.0595504	-0.102185	0.119034	0.916696
APOE_e4	Fibrinogen alpha chain	0.074193	0.0914417	0.163251	0.916696
rs7274581_CASS4	Pregnancy zone protein	0.349322	0.0894747	0.172534	0.916696
rs983392_MS4A6A	Alpha-2-macroglobulin	-0.0683873	-0.108181	0.0987708	0.916696
rs983392_MS4A6A	Apolipoprotein A-II	0.0560403	0.115159	0.0787455	0.916696
rs983392_MS4A6A	Apolipoprotein B-100	0.104435	0.0861697	0.189005	0.916696
rs9331896_CLU	Coagulation factor XII	-0.0694374	-0.0926079	0.157927	0.916696
rs9331896_CLU	Complement C1r subcomponent-like protein	-0.0482928	-0.125893	0.054462	0.916696
rs10838725_CELF1	Plasma protease C1 inhibitor	-0.0399338	-0.0962789	0.14202	0.916696
rs10838725_CELF1	Protein S100-A9	-0.129486	-0.122474	0.0614135	0.916696
rs10838725_CELF1	Serum albumin	0.028115	0.139056	0.0334957	0.916696
rs7274581_CASS4	Complement C3	0.0527303	0.0825839	0.208147	0.916696
rs190982_MEF2C	Complement C2	-0.0434429	-0.08627	0.188489	0.916696
rs6733839_BIN1	Serum paraoxonase/arylesterase 1	-0.10176	-0.157597	0.0158238	0.916696
rs6733839_BIN1	Transthyretin	-0.10013	-0.103932	0.11282	0.916696
rs6733839_BIN1	Vitamin K-dependent protein S	0.0428253	0.0961771	0.142444	0.916696
rs6733839_BIN1	Zinc-alpha-2-glycoprotein	0.0909094	0.130429	0.0462589	0.916696
rs7274581_CASS4	Pigment epithelium-derived factor	0.0756124	0.100094	0.126814	0.916696
rs6733839_BIN1	Complement component C9	0.0695451	0.115447	0.0779948	0.916696
rs35349669_INPP5D	Alpha-1-antichymotrypsin	-0.0502391	-0.130419	0.0462761	0.916696
rs35349669_INPP5D	Apolipoprotein B-100	-0.0886423	-0.0791524	0.227737	0.916696
rs35349669_INPP5D	Apolipoprotein D	-0.0502316	-0.0810711	0.216628	0.916696
rs35349669_INPP5D	Apolipoprotein E	0.055267	0.0891699	0.174006	0.916696
rs7274581_CASS4	Hemopexin	0.040609	0.0800676	0.222389	0.916696
rs10838725_CELF1	Lipopolysaccharide-binding protein	-0.0787652	-0.107276	0.101641	0.916696
rs10838725_CELF1	Peroxiredoxin-2	0.094004	0.0862547	0.188567	0.916696
rs6733839_BIN1	Ig mu chain C region	0.139059	0.107016	0.102479	0.916696
rs6733839_BIN1	Lysozyme C	0.0582069	0.102366	0.118378	0.916696
APOE_e4	Adipocyte plasma membrane-associated protein	-0.103968	-0.113785	0.082405	0.916696
APOE_e4	Adiponectin	-0.113636	-0.095735	0.144296	0.916696
APOE_e4	Afamin	-0.0806658	-0.128575	0.049479	0.916696
APOE_e4	Alpha-1-acid glycoprotein 1	0.0874876	0.125054	0.0561047	0.916696
APOE_e4	Alpha-1-antichymotrypsin	0.0714376	0.151902	0.0200873	0.916696
APOE_e2	Serotransferrin	-0.0577382	-0.079119	0.227934	0.916696
APOE_e2	Apolipoprotein M	-0.134035	-0.145474	0.0260643	0.916696
APOE_e2	Carboxypeptidase B2	-0.304377	-0.126988	0.0523796	0.916696
APOE_e2	Adipocyte plasma membrane-associated protein	-0.179648	-0.118682	0.0699582	0.916696
APOE_e2	Afamin	0.0853939	0.0821618	0.210489	0.916696
APOE_e2	Fibrinogen beta chain	0.117232	0.10247	0.118001	0.916696
APOE_e2	Fibrinogen gamma chain	0.0905114	0.0800541	0.222467	0.916696
APOE_e2	Fibulin-1	0.0936145	0.101886	0.120121	0.916696
APOE_e2	Haptoglobin	-0.225868	-0.0810034	0.217014	0.916696
rs10838725_CELF1	Apolipoprotein C-I	-0.0521895	-0.0811874	0.215968	0.916696
rs10838725_CELF1	Apolipoprotein D	-0.0698848	-0.112337	0.0864074	0.916696
rs6656401_CR1	Alpha-2-macroglobulin	-0.0719409	-0.110337	0.0921928	0.916696
rs6656401_CR1	Apolipoprotein A-I	-0.0362857	-0.083861	0.201176	0.916696
APOE_e2	Apolipoprotein B-100	-0.221103	-0.0976182	0.136532	0.916696
rs11771145_EPHA1	Alpha-1-antichymotrypsin	0.0536219	0.133645	0.0410914	0.916696
rs6656401_CR1	Apolipoprotein L1	0.0463733	0.0786225	0.230875	0.916696
APOE_e2	Apolipoprotein D	-0.13388	-0.106836	0.103059	0.916696
rs11218343_SORL1	CD5 antigen-like	-0.259396	-0.0868524	0.185511	0.916696
rs11218343_SORL1	Carbonic anhydrase 1	-0.289482	-0.0921723	0.1599	0.916696
APOE_e2	Alpha-1-antitrypsin	0.0930504	0.133433	0.0414168	0.916696
APOE_e2	Apolipoprotein A-II	-0.0995831	-0.109499	0.0947072	0.916696
rs6656401_CR1	Serotransferrin	-0.0423304	-0.105102	0.108805	0.916696
rs6656401_CR1	Serum albumin	-0.0241019	-0.107227	0.101799	0.916696
rs6656401_CR1	Thyroxine-binding globulin	0.037748	0.0941291	0.15118	0.916696
rs6656401_CR1	Vitronectin	0.0373757	0.0889652	0.175001	0.916696
rs6656401_CR1	Apolipoprotein A-IV	-0.0622853	-0.0857588	0.19113	0.916696
rs11218343_SORL1	Apolipoprotein B-100	0.256236	0.0798856	0.223446	0.916696
rs11218343_SORL1	Apolipoprotein C-I	0.163438	0.0891271	0.174214	0.916696
rs11218343_SORL1	Apolipoprotein C-II	0.245063	0.105611	0.107095	0.916696
rs11218343_SORL1	Apolipoprotein C-III	0.202126	0.0969666	0.139181	0.916696
rs11218343_SORL1	Beta-2-glycoprotein 1	0.120927	0.0940417	0.151562	0.916696
rs6733839_BIN1	CD5 antigen-like	0.104921	0.0959001	0.143603	0.916696
rs6733839_BIN1	Fetuin-B	-0.144323	-0.131332	0.0447558	0.916696
rs6733839_BIN1	Fibulin-1	-0.0439786	-0.0922665	0.159472	0.916696
rs6733839_BIN1	Haptoglobin	0.245609	0.169794	0.00925839	0.916696
APOE_e4	Thyroxine-binding globulin	0.0515712	0.117576	0.072627	0.916696
rs6733839_BIN1	Apolipoprotein B-100	0.15221	0.129542	0.0477777	0.916696
rs6733839_BIN1	Apolipoprotein D	0.0650433	0.100054	0.126968	0.916696
rs6733839_BIN1	Apolipoprotein M	0.06262	0.131011	0.045286	0.916696
APOE_e4	Fibrinogen gamma chain	0.055007	0.0805974	0.219334	0.916696
APOE_e4	Gelsolin	-0.0616309	-0.145909	0.0256159	0.916696
APOE_e4	Glutathione peroxidase 3	0.0594646	0.120528	0.0656843	0.916696
APOE_e4	Haptoglobin	0.210391	0.124997	0.0562189	0.916696
APOE_e4	Hemoglobin subunit alpha	-0.160068	-0.124011	0.0582033	0.916696
APOE_e4	Heparin cofactor 2	0.0596738	0.103997	0.112595	0.916696
APOE_e4	Inter-alpha-trypsin inhibitor heavy chain H2	0.0471989	0.108489	0.0978102	0.916696
APOE_e4	Leucine-rich alpha-2-glycoprotein	0.101627	0.133382	0.0414957	0.916696
APOE_e4	Apolipoprotein B-100	0.231428	0.169268	0.00948154	0.916696
rs6733839_BIN1	Carbonic anhydrase 1	-0.097428	-0.0846839	0.196774	0.916696
rs6733839_BIN1	Ceruloplasmin	0.0406829	0.103705	0.113614	0.916696
rs6733839_BIN1	Cholinesterase	-0.0483573	-0.108565	0.0975739	0.916696
APOE_e4	Lipopolysaccharide-binding protein	0.114186	0.127898	0.0506985	0.916696
rs10838725_CELF1	Gelsolin	0.037779	0.108755	0.0969842	0.916696
rs9331896_CLU	L-selectin	-0.0562095	-0.130616	0.0459441	0.916696
rs9331896_CLU	Phospholipid transfer protein	-0.063068	-0.121952	0.0625354	0.916696
rs10838725_CELF1	Apolipoprotein E	-0.0562306	-0.0903603	0.168307	0.916696
rs10838725_CELF1	Carboxypeptidase B2	-0.166101	-0.139593	0.0328115	0.916696
APOE_e4	Peroxiredoxin-2	-0.127895	-0.0965105	0.141059	0.916696
APOE_e4	Phospholipid transfer protein	-0.0507869	-0.0846932	0.196725	0.916696
APOE_e4	Pigment epithelium-derived factor	-0.0426924	-0.0788168	0.229721	0.916696
APOE_e4	Plasma protease C1 inhibitor	0.0446067	0.0884453	0.177545	0.916696
APOE_e4	Retinol-binding protein 4	-0.0671317	-0.091467	0.163134	0.916696
rs28834970_PTK2B	Prothrombin	-0.030981	-0.0786834	0.230513	0.916696
rs17125944_FERMT2	Alpha-2-antiplasmin	0.0701053	0.105401	0.107799	0.916696
rs1476679_ZCWPW1	Heparin cofactor 2	0.0486968	0.0855401	0.192269	0.916696
rs11218343_SORL1	L-selectin	-0.104268	-0.089068	0.174501	0.916696
rs11218343_SORL1	Lysozyme C	-0.125927	-0.0811266	0.216313	0.916696
rs190982_MEF2C	Alpha-2-HS-glycoprotein	-0.0497554	-0.123907	0.0584167	0.916696
rs3865444_CD33	Afamin	-0.0518625	-0.0932847	0.154898	0.916696
rs3865444_CD33	Alpha-1-antitrypsin	0.0302546	0.0811054	0.216434	0.916696
rs3865444_CD33	Alpha-2-macroglobulin	0.0600882	0.095084	0.147057	0.916696
rs190982_MEF2C	Apolipoprotein L1	-0.0814932	-0.143403	0.0282894	0.916696
rs190982_MEF2C	CD5 antigen-like	-0.113591	-0.101292	0.122311	0.916696
rs35349669_INPP5D	Plasma protease C1 inhibitor	-0.0527555	-0.127705	0.0510524	0.916696
rs35349669_INPP5D	Serotransferrin	0.0295166	0.0818033	0.212493	0.916696
rs3865444_CD33	Fibrinogen alpha chain	-0.059128	-0.0822367	0.210072	0.916696
rs28834970_PTK2B	Pigment epithelium-derived factor	0.0512109	0.107226	0.101804	0.916696
rs17125944_FERMT2	Alpha-2-HS-glycoprotein	0.0516682	0.0833836	0.203761	0.916696
rs983392_MS4A6A	Complement C5	0.0353241	0.103661	0.113767	0.916696
rs983392_MS4A6A	Complement factor B	0.0443379	0.106067	0.105578	0.916696
rs983392_MS4A6A	Apolipoprotein D	0.0843571	0.125805	0.0546338	0.916696
rs7274581_CASS4	Complement C1r subcomponent	0.044083	0.0817608	0.212732	0.916696
rs3865444_CD33	Vitamin K-dependent protein S	-0.0682527	-0.148654	0.0229396	0.916696
rs3865444_CD33	Vitronectin	-0.042737	-0.104956	0.1093	0.916696
rs35349669_INPP5D	Ig mu chain C region	0.0974058	0.0786487	0.230719	0.916696
rs35349669_INPP5D	Lipopolysaccharide-binding protein	-0.0647014	-0.0884768	0.17739	0.916696
rs35349669_INPP5D	Phosphatidylinositol-glycan-specific phospholipase D	0.0627765	0.119994	0.0668987	0.916696
rs35349669_INPP5D	Pigment epithelium-derived factor	0.0470939	0.106144	0.105323	0.916696
rs3865444_CD33	Glutathione peroxidase 3	-0.0443772	-0.101504	0.121527	0.916696
rs3865444_CD33	Haptoglobin	0.122167	0.0819063	0.211916	0.916696
rs3865444_CD33	Hemoglobin subunit alpha	-0.108329	-0.094709	0.148666	0.916696
rs28834970_PTK2B	Kallistatin	-0.0520169	-0.105399	0.107806	0.916696
rs190982_MEF2C	Complement C3	-0.0465438	-0.115406	0.0781027	0.916696
rs190982_MEF2C	Cystatin-C	0.0586794	0.114305	0.0810032	0.916696
rs190982_MEF2C	Fibrinogen alpha chain	-0.0940675	-0.131613	0.0442967	0.916696
rs190982_MEF2C	Complement C1q subcomponent subunit B	-0.0625276	-0.113366	0.0835478	0.916696
rs190982_MEF2C	Complement C1q subcomponent subunit C	-0.0514718	-0.116143	0.0762071	0.916696
rs190982_MEF2C	Complement C1r subcomponent	-0.0590653	-0.173435	0.00783688	0.916696
rs4147929_ABCA7	Serotransferrin	0.0585173	0.117293	0.0733225	0.916696
rs983392_MS4A6A	Fibulin-1	-0.0619843	-0.126075	0.0541127	0.916696
rs983392_MS4A6A	Heparin cofactor 2	0.0729129	0.143348	0.0283509	0.916696
rs983392_MS4A6A	Hyaluronan-binding protein 2	0.0481616	0.117651	0.0724446	0.916696
rs983392_MS4A6A	Inter-alpha-trypsin inhibitor heavy chain H2	0.041469	0.107529	0.100832	0.916696
rs983392_MS4A6A	Kininogen-1	0.056254	0.159454	0.0146157	0.916696
rs983392_MS4A6A	Lysozyme C	-0.0486091	-0.0828785	0.206524	0.916696
rs983392_MS4A6A	Apolipoprotein L1	0.0457777	0.0800503	0.22249	0.916696
rs28834970_PTK2B	Kininogen-1	-0.0352071	-0.10033	0.125917	0.916696
rs28834970_PTK2B	Leucine-rich alpha-2-glycoprotein	-0.0534629	-0.0795808	0.225223	0.916696
rs3865444_CD33	Fibronectin	-0.132653	-0.100853	0.123947	0.916696
rs3865444_CD33	Apolipoprotein L1	-0.0805639	-0.140926	0.0311639	0.916696
rs3865444_CD33	Carbonic anhydrase 1	-0.137275	-0.115716	0.0773001	0.916696
rs3865444_CD33	Ceruloplasmin	0.0528709	0.130704	0.045797	0.916696
rs3865444_CD33	Clusterin	-0.0264723	-0.0872691	0.183402	0.916696
rs3865444_CD33	Complement C1q subcomponent subunit C	-0.0417316	-0.093605	0.15348	0.916696
rs1476679_ZCWPW1	Coagulation factor XII	-0.0865747	-0.100367	0.125776	0.916696
rs1476679_ZCWPW1	Complement C1q subcomponent subunit B	-0.0581343	-0.0935829	0.153577	0.916696
rs1476679_ZCWPW1	Complement C1r subcomponent	-0.0345961	-0.0901954	0.169088	0.916696
rs1476679_ZCWPW1	Complement factor I	0.0504032	0.100701	0.124517	0.916696
rs11218343_SORL1	Vitronectin	0.104433	0.0968765	0.139551	0.916696
rs35349669_INPP5D	CD5 antigen-like	0.0933455	0.0895174	0.172328	0.916696
rs9331896_CLU	Alpha-2-macroglobulin	0.0508856	0.0827383	0.207295	0.916696
rs983392_MS4A6A	Alpha-1-antichymotrypsin	0.0450699	0.108112	0.0989898	0.916696
rs983392_MS4A6A	Alpha-1B-glycoprotein	0.0741267	0.111205	0.0896472	0.916696
rs983392_MS4A6A	Alpha-2-antiplasmin	0.0601185	0.138602	0.0340836	0.916696
rs3865444_CD33	Serum paraoxonase/arylesterase 1	-0.0624339	-0.0937721	0.152743	0.916696
rs7274581_CASS4	Complement factor B	0.0889159	0.135202	0.03877	0.916696
rs7274581_CASS4	Fibronectin	-0.164883	-0.0796535	0.224798	0.916696
rs35349669_INPP5D	Beta-2-glycoprotein 1	0.0435546	0.0970122	0.138994	0.916696
rs11771145_EPHA1	Complement C1q subcomponent subunit C	-0.0649595	-0.151343	0.0205549	0.916696
rs11771145_EPHA1	Coagulation factor XII	0.063541	0.0856645	0.191621	0.916696
rs11771145_EPHA1	Ceruloplasmin	0.0410913	0.105514	0.107419	0.916696
rs7274581_CASS4	Lipopolysaccharide-binding protein	0.138176	0.110977	0.0903103	0.916696
rs35349669_INPP5D	Complement C1r subcomponent-like protein	-0.0320667	-0.0880145	0.179674	0.916696
rs11771145_EPHA1	Beta-2-glycoprotein 1	0.0446151	0.0954085	0.145676	0.916696
rs7274581_CASS4	Apolipoprotein E	0.0904741	0.0857357	0.191251	0.916696
rs3865444_CD33	Inter-alpha-trypsin inhibitor heavy chain H2	-0.0505415	-0.131097	0.0451437	0.916696
rs7274581_CASS4	Apolipoprotein L1	0.075002	0.0833645	0.203865	0.916696
rs11771145_EPHA1	Alpha-1-acid glycoprotein 1	0.0709915	0.118942	0.0693445	0.916696
rs11218343_SORL1	Phosphatidylinositol-glycan-specific phospholipase D	0.13671	0.0912364	0.164202	0.916696
rs11771145_EPHA1	Attractin	0.0317302	0.0890449	0.174613	0.916696
rs11771145_EPHA1	Apolipoprotein M	0.0572004	0.120549	0.0656375	0.916696
rs11771145_EPHA1	Apolipoprotein C-III	0.0626433	0.0826385	0.207845	0.916696
rs983392_MS4A6A	Coagulation factor XII	0.0731861	0.0949617	0.147581	0.916696
rs3865444_CD33	Kallistatin	-0.0483289	-0.097436	0.137268	0.916696
rs3865444_CD33	Peroxiredoxin-2	-0.17429	-0.148417	0.0231609	0.916696
rs35349669_INPP5D	Fibrinogen beta chain	-0.0473008	-0.0836196	0.20248	0.916696
rs7274581_CASS4	Adipocyte plasma membrane-associated protein	0.161937	0.127081	0.0522056	0.916696
rs7274581_CASS4	Coagulation factor XII	0.119314	0.0984033	0.133391	0.916696
rs7274581_CASS4	Cholinesterase	0.0720987	0.0997464	0.128146	0.916696
rs7274581_CASS4	CD5 antigen-like	-0.173258	-0.0975868	0.136658	0.916696
rs11218343_SORL1	Plasminogen	0.115263	0.122116	0.0621822	0.916696
rs983392_MS4A6A	Apolipoprotein M	0.0510443	0.103534	0.114212	0.916696
rs983392_MS4A6A	Carboxypeptidase B2	0.192792	0.150319	0.0214367	0.916696
rs11218343_SORL1	Adipocyte plasma membrane-associated protein	0.197321	0.0920509	0.160453	0.916696
rs11771145_EPHA1	Complement factor B	0.0445779	0.110803	0.0908187	0.916696
rs983392_MS4A6A	Ceruloplasmin	0.0418429	0.103408	0.114659	0.916696
rs8093731_DSG2	Complement C1r subcomponent	-0.110079	-0.0783202	0.232679	0.918058
rs1476679_ZCWPW1	Attractin	0.0324842	0.0783904	0.232259	0.918058
rs11218343_SORL1	Apolipoprotein E	0.139275	0.0784568	0.231863	0.918058
rs8093731_DSG2	Fibronectin	0.421143	0.0780463	0.234321	0.922609
rs9331896_CLU	Gelsolin	0.0283618	0.0778577	0.235457	0.92515
rs8093731_DSG2	Kallistatin	0.15823	0.0777594	0.236051	0.925555
rs3865444_CD33	Adiponectin	0.0814743	0.077458	0.237877	0.930782
rs11218343_SORL1	Prothrombin	0.0809001	0.0772213	0.239319	0.934302
rs17125944_FERMT2	Apolipoprotein C-I	0.0818836	0.0770667	0.240263	0.934302
rs10792832_PICALM	Alpha-1-antichymotrypsin	-0.0311478	-0.0770672	0.240261	0.934302
rs17125944_FERMT2	Vitamin K-dependent protein S	0.0542131	0.0769751	0.240825	0.934559
rs17125944_FERMT2	Fibrinogen alpha chain	0.0845659	0.0766757	0.242665	0.935177
rs2718058_NME8	CD5 antigen-like	0.0845765	0.0766849	0.242608	0.935177
rs11218343_SORL1	Phospholipid transfer protein	-0.107936	-0.0767244	0.242365	0.935177
rs11771145_EPHA1	Complement C1s subcomponent	-0.0264527	-0.0766266	0.242968	0.935177
rs4147929_ABCA7	Vitamin K-dependent protein S	0.0448927	0.076505	0.243718	0.935831
rs6656401_CR1	Alpha-1-acid glycoprotein 1	0.0488923	0.0764384	0.24413	0.935831
rs17125944_FERMT2	Complement C1s subcomponent	0.0419794	0.076322	0.244851	0.936691
rs190982_MEF2C	Complement component C9	-0.046647	-0.0755461	0.249695	0.937734
APOE_e2	Vitronectin	0.0576108	0.0756823	0.24884	0.937734
rs190982_MEF2C	L-selectin	-0.0333816	-0.0759433	0.247207	0.937734
rs6733839_BIN1	Complement C1q subcomponent subunit B	0.0407098	0.0756549	0.249012	0.937734
APOE_e2	Complement C1r subcomponent-like protein	0.0556201	0.0754824	0.250096	0.937734
rs7274581_CASS4	L-selectin	0.0526653	0.0756793	0.248859	0.937734
rs11771145_EPHA1	Glutathione peroxidase 3	-0.0318298	-0.0756208	0.249226	0.937734
rs3865444_CD33	Pigment epithelium-derived factor	-0.0363326	-0.075693	0.248773	0.937734
rs9271192_HLA-DRB5/1	Coagulation factor XII	0.057119	0.0756301	0.249168	0.937734
rs11218343_SORL1	Retinol-binding protein 4	0.130493	0.0757868	0.248185	0.937734
rs2718058_NME8	Complement C1q subcomponent subunit B	-0.0406119	-0.0748679	0.253984	0.948541
rs11218343_SORL1	Lipopolysaccharide-binding protein	-0.156916	-0.0749184	0.253663	0.948541
rs4147929_ABCA7	Complement C2	0.0483792	0.0747257	0.254889	0.95004
rs8093731_DSG2	Apolipoprotein A-II	-0.148839	-0.0745773	0.255836	0.95169
rs10792832_PICALM	Retinol-binding protein 4	0.0467396	0.0741018	0.258889	0.951782
APOE_e4	Fibrinogen beta chain	0.0513873	0.07441	0.256908	0.951782
rs983392_MS4A6A	Complement factor I	0.0331452	0.0741165	0.258794	0.951782
rs10792832_PICALM	Alpha-1-acid glycoprotein 1	-0.0446531	-0.0742694	0.25781	0.951782
APOE_e2	Coagulation factor XII	-0.1068	-0.0741515	0.258568	0.951782
rs10838725_CELF1	Heparin cofactor 2	-0.0350603	-0.0742967	0.257634	0.951782
rs1476679_ZCWPW1	Serotransferrin	0.0321157	0.0734834	0.262895	0.956406
rs4147929_ABCA7	CD5 antigen-like	-0.105461	-0.0731458	0.2651	0.956406
rs10948363_CD2AP	Plasminogen	0.02922	0.0731722	0.264927	0.956406
rs190982_MEF2C	Haptoglobin	-0.108545	-0.0732082	0.264692	0.956406
rs983392_MS4A6A	Kallistatin	0.0364193	0.0734012	0.263431	0.956406
rs10498633_RIN-SLC24A	Hemopexin	0.0258689	0.0731279	0.265218	0.956406
rs28834970_PTK2B	Transthyretin	-0.072688	-0.0735382	0.262538	0.956406
rs28834970_PTK2B	Hyaluronan-binding protein 2	-0.0297812	-0.0731398	0.26514	0.956406
rs11771145_EPHA1	Gelsolin	0.0265484	0.0736713	0.261673	0.956406
rs7274581_CASS4	Ig mu chain C region	-0.155047	-0.0735285	0.262601	0.956406
rs35349669_INPP5D	Kallistatin	0.0333524	0.0727466	0.267724	0.961766
rs4147929_ABCA7	Serum albumin	0.0202668	0.0727892	0.267443	0.961766
rs10948363_CD2AP	Complement C1q subcomponent subunit B	-0.0449748	-0.0723694	0.270219	0.965216
rs10498633_RIN-SLC24A	Kininogen-1	-0.0280352	-0.0724198	0.269885	0.965216
rs7274581_CASS4	Zinc-alpha-2-glycoprotein	-0.0819151	-0.0724224	0.269868	0.965216
APOE_e2	Heparin cofactor 2	-0.0680663	-0.0716057	0.27532	0.966953
rs10948363_CD2AP	Phosphatidylinositol-glycan-specific phospholipase D	0.045566	0.0718777	0.273497	0.966953
rs9271192_HLA-DRB5/1	Ceruloplasmin	0.0284034	0.0716303	0.275155	0.966953
rs28834970_PTK2B	Apolipoprotein E	0.0480611	0.0720362	0.272437	0.966953
rs6733839_BIN1	Prothrombin	0.0275297	0.0717344	0.274457	0.966953
rs11218343_SORL1	Clusterin	0.0576076	0.0717341	0.274458	0.966953
rs4147929_ABCA7	Vitronectin	0.0373517	0.0717747	0.274186	0.966953
APOE_e2	Protein S100-A9	-0.153262	-0.0719642	0.272918	0.966953
APOE_e2	Complement C1r subcomponent	0.0461179	0.0720067	0.272634	0.966953
rs4147929_ABCA7	Alpha-1-antitrypsin	-0.0340692	-0.0714626	0.276284	0.968534
rs17125944_FERMT2	Transthyretin	0.107616	0.0706221	0.281986	0.974298
rs10792832_PICALM	Plasma protease C1 inhibitor	-0.0301644	-0.0695947	0.289063	0.974298
rs10948363_CD2AP	Fibrinogen alpha chain	0.0568084	0.0705421	0.282533	0.974298
APOE_e2	Serum albumin	-0.027542	-0.0676248	0.302963	0.974298
rs17125944_FERMT2	Leucine-rich alpha-2-glycoprotein	0.070391	0.0679651	0.30053	0.974298
rs17125944_FERMT2	Fibrinogen beta chain	0.0626222	0.0667091	0.309572	0.974298
rs17125944_FERMT2	Fibrinogen gamma chain	0.0645938	0.0696265	0.288842	0.974298
rs2718058_NME8	Pigment epithelium-derived factor	-0.0311327	-0.0663429	0.312241	0.974298
rs10948363_CD2AP	Complement C1q subcomponent subunit C	0.0339874	0.0680636	0.299829	0.974298
rs10948363_CD2AP	Serotransferrin	0.0305437	0.0698579	0.287239	0.974298
rs1476679_ZCWPW1	Afamin	-0.0435463	-0.0699598	0.286535	0.974298
rs8093731_DSG2	Glutathione peroxidase 3	-0.118945	-0.0663164	0.312435	0.974298
rs9271192_HLA-DRB5/1	L-selectin	-0.0284476	-0.0656286	0.317491	0.974298
rs11771145_EPHA1	Cystatin-C	0.0332371	0.0668499	0.308549	0.974298
rs983392_MS4A6A	Zinc-alpha-2-glycoprotein	0.0473178	0.0658164	0.316105	0.974298
rs10792832_PICALM	Complement C1r subcomponent-like protein	-0.0268328	-0.0701955	0.28491	0.974298
rs2718058_NME8	Zinc-alpha-2-glycoprotein	-0.0480866	-0.0684375	0.297176	0.974298
rs10792832_PICALM	Alpha-2-macroglobulin	0.0406746	0.0663678	0.31206	0.974298
rs10948363_CD2AP	Ceruloplasmin	0.0297957	0.0657643	0.31649	0.974298
rs17125944_FERMT2	Prothrombin	0.0427403	0.0704106	0.283433	0.974298
APOE_e2	Gelsolin	-0.0477054	-0.0681756	0.299032	0.974298
rs6656401_CR1	CD5 antigen-like	-0.0775917	-0.0666629	0.309908	0.974298
rs8093731_DSG2	Pregnancy zone protein	-0.674142	-0.06624	0.312994	0.974298
rs1476679_ZCWPW1	Apolipoprotein A-II	0.0373214	0.0685231	0.29657	0.974298
rs8093731_DSG2	Phospholipid transfer protein	-0.147215	-0.0675294	0.303647	0.974298
rs8093731_DSG2	Complement C1s subcomponent	-0.096677	-0.0657203	0.316814	0.974298
rs9271192_HLA-DRB5/1	Fibrinogen beta chain	0.0394847	0.0658185	0.31609	0.974298
rs8093731_DSG2	Hyaluronan-binding protein 2	-0.118788	-0.0707554	0.281076	0.974298
rs9271192_HLA-DRB5/1	Vitronectin	0.0282917	0.0708786	0.280237	0.974298
rs35349669_INPP5D	Complement C3	0.0249369	0.0664955	0.311127	0.974298
rs9331896_CLU	Glutathione peroxidase 3	0.0302213	0.0710277	0.279224	0.974298
rs7274581_CASS4	Alpha-1-antitrypsin	-0.039473	-0.0672383	0.305741	0.974298
rs7274581_CASS4	Attractin	0.0399857	0.0686457	0.295705	0.974298
rs7274581_CASS4	Carboxypeptidase B2	-0.140528	-0.0696445	0.288717	0.974298
rs11771145_EPHA1	Carboxypeptidase B2	0.0813468	0.0659008	0.315484	0.974298
rs35349669_INPP5D	Complement C1q subcomponent subunit B	-0.0355165	-0.0692511	0.291457	0.974298
rs9331896_CLU	Apolipoprotein C-II	-0.0584353	-0.0685047	0.296701	0.974298
rs3865444_CD33	Prothrombin	-0.0259315	-0.0655297	0.318222	0.974298
rs1476679_ZCWPW1	Complement C1q subcomponent subunit C	-0.0335202	-0.0671555	0.306338	0.974298
rs1476679_ZCWPW1	Complement C1r subcomponent-like protein	-0.030173	-0.0683733	0.297631	0.974298
rs983392_MS4A6A	Cystatin-C	-0.0350019	-0.0677553	0.302028	0.974298
rs983392_MS4A6A	Fetuin-B	0.0795805	0.0702077	0.284826	0.974298
rs3865444_CD33	Thyroxine-binding globulin	0.0258888	0.0666062	0.31032	0.974298
rs3865444_CD33	Transthyretin	-0.0668002	-0.0672435	0.305703	0.974298
rs3865444_CD33	L-selectin	-0.0302889	-0.0684981	0.296748	0.974298
rs35349669_INPP5D	Serum paraoxonase/arylesterase 1	0.0421308	0.0684583	0.297028	0.974298
rs190982_MEF2C	Lipopolysaccharide-binding protein	-0.052635	-0.0669275	0.307987	0.974298
rs4147929_ABCA7	Apolipoprotein M	0.0424419	0.0673801	0.30472	0.974298
rs3865444_CD33	Alpha-2-HS-glycoprotein	0.0279144	0.0691028	0.292493	0.974298
rs190982_MEF2C	Apolipoprotein D	0.0464436	0.0696995	0.288336	0.974298
rs190982_MEF2C	Heparin cofactor 2	-0.0334346	-0.0661474	0.313673	0.974298
rs2718058_NME8	Clusterin	0.0198283	0.066861	0.308469	0.974298
rs2718058_NME8	Fibrinogen alpha chain	0.0478756	0.0681092	0.299504	0.974298
APOE_e2	Serum paraoxonase/arylesterase 1	-0.0837512	-0.067287	0.30539	0.974298
rs6656401_CR1	Beta-2-glycoprotein 1	-0.0337479	-0.0673433	0.304985	0.974298
rs9331896_CLU	Plasminogen	-0.0234807	-0.0676717	0.302627	0.974298
rs11218343_SORL1	Cholinesterase	0.0796914	0.0655392	0.318152	0.974298
rs11771145_EPHA1	Alpha-2-antiplasmin	0.0275129	0.0659057	0.315448	0.974298
rs10838725_CELF1	Apolipoprotein L1	0.0354768	0.0668683	0.308416	0.974298
rs10838725_CELF1	CD5 antigen-like	-0.0711226	-0.067932	0.300767	0.974298
rs6656401_CR1	Kininogen-1	0.0240729	0.0661578	0.313596	0.974298
rs6733839_BIN1	Glutathione peroxidase 3	0.0289453	0.0682678	0.298378	0.974298
rs1476679_ZCWPW1	Kallistatin	-0.0379882	-0.0684071	0.297391	0.974298
rs7274581_CASS4	Phosphatidylinositol-glycan-specific phospholipase D	0.0591387	0.0663925	0.311879	0.974298
rs6733839_BIN1	Kallistatin	-0.0323821	-0.0673183	0.305164	0.974298
rs10838725_CELF1	Pregnancy zone protein	0.156225	0.0678569	0.301303	0.974298
rs7274581_CASS4	Complement C1q subcomponent subunit B	-0.0582207	-0.0666743	0.309825	0.974298
rs9331896_CLU	Attractin	-0.0240714	-0.0668258	0.308724	0.974298
rs983392_MS4A6A	Complement C1r subcomponent	0.0225674	0.0658502	0.315857	0.974298
rs3865444_CD33	Complement factor H	-0.0327738	-0.0671363	0.306477	0.974298
rs7274581_CASS4	Complement component C9	0.0683799	0.0699499	0.286603	0.974298
rs6733839_BIN1	Vitronectin	-0.0259399	-0.0656882	0.317051	0.974298
APOE_e2	Complement component C9	0.0782674	0.0674013	0.304567	0.974298
rs6656401_CR1	Adipocyte plasma membrane-associated protein	0.0576295	0.0689843	0.293323	0.974298
rs10838725_CELF1	Alpha-1-acid glycoprotein 1	-0.0408459	-0.0709932	0.279459	0.974298
APOE_e2	Complement C1q subcomponent subunit B	0.0680565	0.0656114	0.317619	0.974298
rs2718058_NME8	Cholinesterase	0.0297265	0.0662026	0.313268	0.974298
rs6656401_CR1	Complement factor I	0.0305395	0.0662102	0.313212	0.974298
rs10948363_CD2AP	Hemoglobin subunit alpha	-0.0836473	-0.0652924	0.319982	0.974938
rs1476679_ZCWPW1	Fibulin-1	-0.0359573	-0.0653453	0.319589	0.974938
rs9271192_HLA-DRB5/1	Apolipoprotein D	0.0429624	0.0653819	0.319317	0.974938
rs11218343_SORL1	Apolipoprotein M	0.0849818	0.0651303	0.321188	0.976309
rs9271192_HLA-DRB5/1	Hemoglobin subunit alpha	0.0729847	0.0650927	0.321467	0.976309
rs8093731_DSG2	Adiponectin	-0.278893	-0.0646302	0.324925	0.977159
rs10498633_RIN-SLC24A	Glutathione peroxidase 3	0.031052	0.0647053	0.324362	0.977159
APOE_e2	Fibrinogen alpha chain	0.0859884	0.0639733	0.329877	0.977159
rs11771145_EPHA1	Alpha-2-macroglobulin	-0.038826	-0.0638156	0.331074	0.977159
rs11218343_SORL1	Complement C5	0.0577392	0.0640229	0.329501	0.977159
APOE_e4	Apolipoprotein C-I	0.0505879	0.0647196	0.324255	0.977159
rs1476679_ZCWPW1	Leucine-rich alpha-2-glycoprotein	-0.0483355	-0.063942	0.330115	0.977159
rs10948363_CD2AP	Alpha-1B-glycoprotein	0.047786	0.0640255	0.329482	0.977159
rs3865444_CD33	Serum albumin	-0.0139343	-0.0639602	0.329976	0.977159
rs190982_MEF2C	Carboxypeptidase B2	0.0817974	0.0641788	0.328323	0.977159
rs190982_MEF2C	Complement factor H	-0.0314249	-0.0647579	0.323968	0.977159
rs10498633_RIN-SLC24A	Carbonic anhydrase 1	0.0831443	0.0638503	0.33081	0.977159
rs6656401_CR1	Apolipoprotein E	-0.0443195	-0.0640622	0.329204	0.977159
rs1476679_ZCWPW1	Apolipoprotein B-100	-0.0869243	-0.0640814	0.329059	0.977159
rs2718058_NME8	Heparin cofactor 2	0.0317395	0.0638481	0.330827	0.977159
rs9271192_HLA-DRB5/1	Apolipoprotein A-II	0.030755	0.0644923	0.325961	0.977159
rs8093731_DSG2	Complement factor B	-0.11059	-0.0645085	0.325839	0.977159
rs9271192_HLA-DRB5/1	Plasminogen	0.0224153	0.0641357	0.328648	0.977159
rs190982_MEF2C	Fibronectin	-0.0831912	-0.0636261	0.332514	0.977575
rs2718058_NME8	Hyaluronan-binding protein 2	0.0254421	0.0635926	0.332769	0.977575
rs190982_MEF2C	Hyaluronan-binding protein 2	-0.0258766	-0.0636106	0.332632	0.977575
APOE_e4	Vitronectin	0.0289952	0.0631014	0.336524	0.977654
rs10838725_CELF1	Complement component C9	-0.0361603	-0.0627276	0.3394	0.977654
rs10948363_CD2AP	Hemopexin	0.0226533	0.0627584	0.339163	0.977654
rs28834970_PTK2B	Complement factor H	-0.0303948	-0.0625759	0.340572	0.977654
rs983392_MS4A6A	Hemopexin	0.0203259	0.06305	0.336919	0.977654
rs11218343_SORL1	Pregnancy zone protein	0.411869	0.0627123	0.339519	0.977654
rs11218343_SORL1	Apolipoprotein L1	0.0953951	0.063031	0.337065	0.977654
rs7274581_CASS4	Complement C1s subcomponent	0.0353446	0.0626332	0.340129	0.977654
APOE_e4	Complement factor B	0.0295563	0.0626766	0.339794	0.977654
APOE_e2	Zinc-alpha-2-glycoprotein	-0.0841536	-0.062634	0.340123	0.977654
rs6656401_CR1	Complement C5	0.022153	0.0630299	0.337073	0.977654
rs10948363_CD2AP	Hyaluronan-binding protein 2	0.0287738	0.0627762	0.339025	0.977654
rs8093731_DSG2	Leucine-rich alpha-2-glycoprotein	-0.175435	-0.0633357	0.33473	0.977654
rs1476679_ZCWPW1	Beta-2-glycoprotein 1	0.0342515	0.0629853	0.337416	0.977654
rs10838725_CELF1	Glutathione peroxidase 3	-0.0255351	-0.0629341	0.33781	0.977654
rs1476679_ZCWPW1	Complement factor B	0.0291898	0.0623905	0.342007	0.978795
rs9331896_CLU	Retinol-binding protein 4	0.0395144	0.0624276	0.34172	0.978795
rs11771145_EPHA1	Lipopolysaccharide-binding protein	0.0474659	0.0623176	0.342573	0.978928
rs8093731_DSG2	Apolipoprotein C-I	-0.176466	-0.0621004	0.344261	0.979899
rs10498633_RIN-SLC24A	Transthyretin	-0.0677708	-0.0621504	0.343872	0.979899
rs8093731_DSG2	Serum paraoxonase/arylesterase 1	-0.169551	-0.0620734	0.344471	0.979899
APOE_e2	Pigment epithelium-derived factor	0.0486156	0.0541778	0.409412	0.980001
APOE_e2	Phosphatidylinositol-glycan-specific phospholipase D	-0.0586038	-0.0553863	0.399028	0.980001
rs6656401_CR1	Apolipoprotein D	-0.035423	-0.0512189	0.4355	0.980001
APOE_e2	Hyaluronan-binding protein 2	-0.0461512	-0.060326	0.35825	0.980001
APOE_e2	Hemopexin	-0.0329754	-0.0547336	0.404617	0.980001
APOE_e2	Glutathione peroxidase 3	-0.0441484	-0.0540162	0.410813	0.980001
rs6656401_CR1	Complement C1q subcomponent subunit C	-0.02301	-0.0500241	0.446298	0.980001
rs6656401_CR1	Complement C1q subcomponent subunit B	-0.0271734	-0.0474674	0.469907	0.980001
rs11771145_EPHA1	Apolipoprotein A-IV	0.0342945	0.0506029	0.441049	0.980001
rs11218343_SORL1	Attractin	0.0575239	0.0587052	0.371333	0.980001
rs11218343_SORL1	Apolipoprotein A-IV	-0.0896924	-0.0481281	0.463741	0.980001
rs11771145_EPHA1	Alpha-1-antitrypsin	-0.0203905	-0.0567769	0.387277	0.980001
rs11218343_SORL1	Fetuin-B	-0.156687	-0.0522312	0.426469	0.980001
rs11218343_SORL1	Complement factor B	-0.0675593	-0.0610674	0.352362	0.980001
rs11218343_SORL1	Complement C3	0.0629282	0.0585868	0.3723	0.980001
rs11218343_SORL1	Complement C1s subcomponent	-0.0539133	-0.0567933	0.387139	0.980001
rs1476679_ZCWPW1	Prothrombin	-0.0250834	-0.0566159	0.388627	0.980001
rs1476679_ZCWPW1	Protein S100-A9	0.0688773	0.0540024	0.410932	0.980001
rs11218343_SORL1	Serum albumin	0.0334816	0.0580507	0.376699	0.980001
rs11218343_SORL1	Protein S100-A9	-0.147902	-0.0490397	0.455308	0.980001
rs11218343_SORL1	Pigment epithelium-derived factor	-0.0638252	-0.050226	0.444463	0.980001
rs10792832_PICALM	Vitamin K-dependent protein S	-0.0260315	-0.0584616	0.373325	0.980001
rs11771145_EPHA1	Complement C2	0.0281244	0.0576662	0.379873	0.980001
rs11771145_EPHA1	Complement C1q subcomponent subunit B	-0.0298308	-0.0558437	0.39514	0.980001
rs11771145_EPHA1	Apolipoprotein C-II	0.046859	0.0555303	0.397801	0.980001
rs11771145_EPHA1	Apolipoprotein B-100	0.0555939	0.047661	0.468096	0.980001
rs1476679_ZCWPW1	Haptoglobin	0.0998678	0.0598038	0.362433	0.980001
rs1476679_ZCWPW1	Glutathione peroxidase 3	-0.0236033	-0.0482209	0.462879	0.980001
rs1476679_ZCWPW1	Gelsolin	-0.0223537	-0.0533415	0.41669	0.980001
rs1476679_ZCWPW1	Fibrinogen beta chain	0.0328774	0.0479848	0.465074	0.980001
rs17125944_FERMT2	Alpha-2-macroglobulin	-0.04747	-0.0489698	0.455952	0.980001
rs17125944_FERMT2	Alpha-1B-glycoprotein	0.0630461	0.061679	0.347551	0.980001
rs17125944_FERMT2	Alpha-1-antichymotrypsin	0.0369238	0.0577594	0.379102	0.980001
rs11218343_SORL1	Vitamin K-dependent protein S	-0.0724603	-0.059612	0.363977	0.980001
rs11218343_SORL1	Serum paraoxonase/arylesterase 1	-0.0919858	-0.0521857	0.426872	0.980001
rs1476679_ZCWPW1	Ceruloplasmin	-0.0273762	-0.0604486	0.357272	0.980001
rs17125944_FERMT2	Apolipoprotein A-IV	0.0657277	0.0608701	0.353923	0.980001
rs17125944_FERMT2	Apolipoprotein A-II	0.04464	0.0598209	0.362295	0.980001
rs1476679_ZCWPW1	Carboxypeptidase B2	-0.0695632	-0.0484602	0.460659	0.980001
rs1476679_ZCWPW1	Apolipoprotein M	-0.0264964	-0.0480183	0.464763	0.980001
rs1476679_ZCWPW1	Apolipoprotein L1	-0.0323406	-0.0505287	0.441719	0.980001
rs10792832_PICALM	Lipopolysaccharide-binding protein	0.0387143	0.0504579	0.44236	0.980001
rs11218343_SORL1	Apolipoprotein A-II	-0.0726038	-0.0563735	0.390664	0.980001
rs11218343_SORL1	Alpha-1B-glycoprotein	-0.0857494	-0.0486069	0.459301	0.980001
rs1476679_ZCWPW1	Alpha-1-antitrypsin	-0.0235374	-0.0563584	0.390791	0.980001
rs2718058_NME8	Vitamin K-dependent protein S	0.024974	0.0556369	0.396895	0.980001
rs17125944_FERMT2	Inter-alpha-trypsin inhibitor heavy chain H2	0.0295451	0.0499597	0.446885	0.980001
rs17125944_FERMT2	Gelsolin	0.0321125	0.0559292	0.394416	0.980001
rs2718058_NME8	Lipopolysaccharide-binding protein	0.0412206	0.0532937	0.417108	0.980001
rs17125944_FERMT2	Protein S100-A9	0.0949149	0.0543151	0.408224	0.980001
rs17125944_FERMT2	Peroxiredoxin-2	0.0994073	0.0551848	0.400749	0.980001
rs17125944_FERMT2	Kininogen-1	0.0316112	0.0584327	0.373561	0.980001
rs17125944_FERMT2	Kallistatin	0.0393631	0.0517359	0.430874	0.980001
rs2718058_NME8	Ig mu chain C region	0.0723389	0.0552236	0.400417	0.980001
rs2718058_NME8	Hemopexin	0.0178145	0.0565419	0.389248	0.980001
rs2718058_NME8	Gelsolin	0.0224691	0.0614015	0.349729	0.980001
rs2718058_NME8	Fibulin-1	-0.0229126	-0.0476848	0.467873	0.980001
rs11771145_EPHA1	Phosphatidylinositol-glycan-specific phospholipase D	-0.028209	-0.0517682	0.430586	0.980001
rs11771145_EPHA1	Inter-alpha-trypsin inhibitor heavy chain H2	-0.0215477	-0.0580538	0.376673	0.980001
rs10792832_PICALM	Thyroxine-binding globulin	-0.020479	-0.0543285	0.408108	0.980001
rs10792832_PICALM	Protein S100-A9	-0.0574976	-0.0520429	0.428141	0.980001
rs10498633_RIN-SLC24A	Apolipoprotein A-IV	-0.0405891	-0.0525295	0.423829	0.980001
rs10498633_RIN-SLC24A	Complement C2	0.0264977	0.0476531	0.46817	0.980001
rs10498633_RIN-SLC24A	Complement C1q subcomponent subunit B	0.0362501	0.0595197	0.364722	0.980001
rs10498633_RIN-SLC24A	Complement factor I	0.0251249	0.0511998	0.435671	0.980001
rs2718058_NME8	Alpha-1-antitrypsin	0.0174251	0.0477808	0.466977	0.980001
rs10948363_CD2AP	Zinc-alpha-2-glycoprotein	0.0394477	0.0490045	0.455632	0.980001
rs10498633_RIN-SLC24A	Protein S100-A9	0.0705181	0.0563931	0.390499	0.980001
rs10498633_RIN-SLC24A	L-selectin	-0.0261066	-0.0537865	0.412808	0.980001
rs10948363_CD2AP	Serum paraoxonase/arylesterase 1	0.0354503	0.0475375	0.46925	0.980001
rs8093731_DSG2	Alpha-1-antichymotrypsin	-0.0953149	-0.0557494	0.39594	0.980001
rs8093731_DSG2	Adipocyte plasma membrane-associated protein	0.17108	0.0515027	0.432957	0.980001
rs10498633_RIN-SLC24A	Serum paraoxonase/arylesterase 1	0.0361258	0.049431	0.451714	0.980001
rs10792832_PICALM	L-selectin	-0.0215539	-0.0502616	0.44414	0.980001
rs10792832_PICALM	Kallistatin	0.0243098	0.050537	0.441645	0.980001
rs10792832_PICALM	Inter-alpha-trypsin inhibitor heavy chain H2	0.0188237	0.0503461	0.443373	0.980001
rs10792832_PICALM	Hyaluronan-binding protein 2	-0.0216317	-0.0545056	0.40658	0.980001
rs10792832_PICALM	Gelsolin	0.0194258	0.0535143	0.41518	0.980001
rs10948363_CD2AP	Kallistatin	0.034261	0.0616702	0.34762	0.980001
rs10948363_CD2AP	Inter-alpha-trypsin inhibitor heavy chain H2	0.0260233	0.0602657	0.358731	0.980001
rs10948363_CD2AP	Cystatin-C	-0.0347901	-0.0601466	0.359684	0.980001
rs10948363_CD2AP	Complement factor I	0.0241313	0.0481924	0.463143	0.980001
rs10948363_CD2AP	Complement C2	-0.0301144	-0.0530752	0.419024	0.980001
rs8093731_DSG2	Apolipoprotein B-100	-0.291811	-0.0587091	0.371302	0.980001
rs10948363_CD2AP	Apolipoprotein B-100	-0.0696841	-0.0513508	0.434317	0.980001
rs10792832_PICALM	Apolipoprotein M	-0.0232652	-0.0486744	0.458676	0.980001
rs10792832_PICALM	Apolipoprotein C-III	-0.0386691	-0.050641	0.440704	0.980001
rs10792832_PICALM	Apolipoprotein C-II	-0.0505677	-0.0594895	0.364965	0.980001
rs28834970_PTK2B	Attractin	-0.0205787	-0.0558786	0.394844	0.980001
rs28834970_PTK2B	Alpha-2-macroglobulin	0.0305489	0.0485837	0.459516	0.980001
rs10792832_PICALM	Complement factor H	0.027938	0.0590121	0.368833	0.980001
rs10792832_PICALM	Complement factor B	0.0213498	0.0526814	0.422488	0.980001
rs28834970_PTK2B	Alpha-1-acid glycoprotein 1	0.0338743	0.0549149	0.40306	0.980001
rs10948363_CD2AP	Afamin	-0.0298379	-0.0479169	0.465708	0.980001
rs10948363_CD2AP	Adiponectin	0.0670188	0.056886	0.386364	0.980001
rs10948363_CD2AP	Adipocyte plasma membrane-associated protein	0.0456728	0.0503615	0.443234	0.980001
rs8093731_DSG2	Complement C5	-0.0744772	-0.0532921	0.417122	0.980001
rs8093731_DSG2	Coagulation factor XII	-0.190026	-0.0601211	0.359887	0.980001
rs8093731_DSG2	Clusterin	-0.0623756	-0.0501229	0.4454	0.980001
rs10792832_PICALM	Alpha-1-antitrypsin	-0.0185856	-0.0513749	0.434101	0.980001
rs983392_MS4A6A	Vitronectin	0.0249665	0.0612944	0.350572	0.980001
rs28834970_PTK2B	Complement C2	-0.0269317	-0.0534312	0.415906	0.980001
rs28834970_PTK2B	Ceruloplasmin	-0.024413	-0.0606556	0.355625	0.980001
rs10792832_PICALM	Clusterin	-0.0165797	-0.0563588	0.390788	0.980001
rs10792832_PICALM	Ceruloplasmin	-0.0229433	-0.0584849	0.373134	0.980001
rs10792832_PICALM	Beta-2-glycoprotein 1	0.0264664	0.0561862	0.392243	0.980001
rs8093731_DSG2	Carbonic anhydrase 1	0.254865	0.0523679	0.425258	0.980001
rs9271192_HLA-DRB5/1	Thyroxine-binding globulin	-0.0219192	-0.0575282	0.381016	0.980001
rs9271192_HLA-DRB5/1	Phospholipid transfer protein	0.0276986	0.0531739	0.418157	0.980001
rs8093731_DSG2	Hemopexin	-0.0721081	-0.0545399	0.406284	0.980001
rs8093731_DSG2	Fibulin-1	-0.118918	-0.0589777	0.369113	0.980001
rs9271192_HLA-DRB5/1	Lysozyme C	0.0300399	0.0522657	0.426163	0.980001
rs9271192_HLA-DRB5/1	Ig mu chain C region	0.0631868	0.0481075	0.463933	0.980001
rs8093731_DSG2	Plasma protease C1 inhibitor	-0.092608	-0.0505088	0.4419	0.980001
rs8093731_DSG2	Phosphatidylinositol-glycan-specific phospholipase D	0.13306	0.0573048	0.382871	0.980001
rs8093731_DSG2	Kininogen-1	-0.0696129	-0.0481135	0.463877	0.980001
rs8093731_DSG2	Inter-alpha-trypsin inhibitor heavy chain H2	-0.0938333	-0.0593273	0.366277	0.980001
rs9271192_HLA-DRB5/1	Fibrinogen gamma chain	0.0325258	0.0548625	0.40351	0.980001
rs9271192_HLA-DRB5/1	Complement C1r subcomponent-like protein	0.0233	0.0603027	0.358436	0.980001
rs4147929_ABCA7	Adiponectin	-0.0809028	-0.0601821	0.3594	0.980001
rs8093731_DSG2	Transthyretin	0.209613	0.0514331	0.43358	0.980001
rs983392_MS4A6A	Thyroxine-binding globulin	0.0220554	0.0567253	0.387709	0.980001
rs28834970_PTK2B	Hemoglobin subunit alpha	-0.0543621	-0.0477662	0.467113	0.980001
rs28834970_PTK2B	Complement component C9	-0.0374946	-0.0606662	0.355541	0.980001
rs8093731_DSG2	Retinol-binding protein 4	0.161311	0.0604566	0.357208	0.980001
rs9271192_HLA-DRB5/1	Complement C1q subcomponent subunit B	0.026909	0.0494737	0.451323	0.980001
rs9271192_HLA-DRB5/1	CD5 antigen-like	0.0558521	0.0505049	0.441934	0.980001
rs4147929_ABCA7	Apolipoprotein D	0.0408353	0.0476661	0.468047	0.980001
rs4147929_ABCA7	Apolipoprotein C-I	0.0424857	0.0479933	0.464995	0.980001
rs190982_MEF2C	Vitamin K-dependent protein S	0.0259624	0.0568839	0.386381	0.980001
rs190982_MEF2C	Phospholipid transfer protein	0.0302962	0.0573541	0.382461	0.980001
rs4147929_ABCA7	Complement C1r subcomponent	-0.0208142	-0.0475373	0.469252	0.980001
rs4147929_ABCA7	Carbonic anhydrase 1	-0.08953	-0.0590511	0.368517	0.980001
rs4147929_ABCA7	Beta-2-glycoprotein 1	0.0340923	0.0549205	0.403012	0.980001
rs4147929_ABCA7	Fibrinogen beta chain	-0.0421033	-0.0538319	0.412413	0.980001
rs4147929_ABCA7	Heparin cofactor 2	0.0372909	0.0573838	0.382215	0.980001
rs190982_MEF2C	Peroxiredoxin-2	-0.0655715	-0.0561712	0.392369	0.980001
rs190982_MEF2C	Fetuin-B	-0.0679843	-0.0603554	0.358015	0.980001
rs4147929_ABCA7	Thyroxine-binding globulin	-0.026775	-0.0539002	0.411819	0.980001
rs983392_MS4A6A	Hemoglobin subunit alpha	-0.0597173	-0.0521922	0.426815	0.980001
rs983392_MS4A6A	Haptoglobin	0.0915441	0.0613552	0.350093	0.980001
rs4147929_ABCA7	Protein S100-A9	-0.075508	-0.0518617	0.429753	0.980001
rs4147929_ABCA7	Plasminogen	0.0237752	0.0521777	0.426944	0.980001
rs4147929_ABCA7	Plasma protease C1 inhibitor	-0.0284906	-0.0498799	0.447612	0.980001
rs190982_MEF2C	Cholinesterase	0.0237841	0.0520938	0.427689	0.980001
rs3865444_CD33	Apolipoprotein C-III	-0.0393924	-0.0500306	0.446239	0.980001
rs3865444_CD33	Apolipoprotein B-100	-0.0665946	-0.0549654	0.402626	0.980001
rs3865444_CD33	Alpha-1B-glycoprotein	0.0398984	0.059875	0.361861	0.980001
rs190982_MEF2C	Apolipoprotein B-100	-0.0576831	-0.0478946	0.465915	0.980001
rs190982_MEF2C	Apolipoprotein A-I	0.0245541	0.0588991	0.369753	0.980001
rs190982_MEF2C	Alpha-1-antitrypsin	-0.021852	-0.0589303	0.369499	0.980001
rs3865444_CD33	Complement C1r subcomponent-like protein	-0.0237001	-0.0601281	0.359831	0.980001
rs3865444_CD33	CD5 antigen-like	-0.0554448	-0.0491476	0.454316	0.980001
rs983392_MS4A6A	Fibronectin	-0.0748021	-0.0568517	0.386651	0.980001
rs983392_MS4A6A	Complement C2	0.0265721	0.0524369	0.424647	0.980001
rs28834970_PTK2B	Thyroxine-binding globulin	-0.0183441	-0.0474325	0.470234	0.980001
rs28834970_PTK2B	Serum paraoxonase/arylesterase 1	0.0336738	0.0508303	0.438996	0.980001
rs28834970_PTK2B	Plasminogen	-0.0179701	-0.0506559	0.440569	0.980001
rs3865444_CD33	Complement component C9	0.0372507	0.0599702	0.361096	0.980001
rs3865444_CD33	Complement C2	-0.0257567	-0.0508445	0.438867	0.980001
rs190982_MEF2C	Adipocyte plasma membrane-associated protein	0.0384871	0.0478168	0.466641	0.980001
rs35349669_INPP5D	Retinol-binding protein 4	0.0288715	0.0480254	0.464697	0.980001
rs35349669_INPP5D	Prothrombin	0.0194155	0.0530801	0.41898	0.980001
rs35349669_INPP5D	Pregnancy zone protein	-0.11404	-0.0497332	0.44895	0.980001
rs3865444_CD33	Leucine-rich alpha-2-glycoprotein	0.0377512	0.0559127	0.394555	0.980001
rs35349669_INPP5D	Leucine-rich alpha-2-glycoprotein	-0.0308308	-0.0494012	0.451988	0.980001
rs3865444_CD33	Serotransferrin	0.0233073	0.0597066	0.363215	0.980001
rs983392_MS4A6A	Alpha-1-acid glycoprotein 1	0.03391	0.05468	0.405077	0.980001
rs983392_MS4A6A	Afamin	0.0291015	0.0523275	0.425616	0.980001
rs983392_MS4A6A	Adiponectin	-0.0637924	-0.060628	0.355844	0.980001
rs9331896_CLU	Apolipoprotein C-I	0.039837	0.0590963	0.368149	0.980001
rs9331896_CLU	Apolipoprotein B-100	0.0621151	0.0526794	0.422506	0.980001
rs9331896_CLU	Alpha-1B-glycoprotein	0.0352637	0.0543764	0.407695	0.980001
rs7274581_CASS4	Apolipoprotein B-100	-0.100908	-0.0529216	0.420373	0.980001
rs35349669_INPP5D	Fibulin-1	-0.0240525	-0.0529444	0.420172	0.980001
rs35349669_INPP5D	Fibrinogen gamma chain	-0.0271746	-0.0486105	0.459267	0.980001
rs35349669_INPP5D	Complement factor H	0.0275987	0.0611634	0.351604	0.980001
rs35349669_INPP5D	Complement component C9	-0.0284728	-0.0495912	0.450248	0.980001
rs35349669_INPP5D	Coagulation factor XII	-0.0379079	-0.053231	0.417658	0.980001
rs35349669_INPP5D	Carboxypeptidase B2	-0.0604658	-0.0510208	0.43728	0.980001
rs35349669_INPP5D	Attractin	0.0192695	0.056324	0.391081	0.980001
rs7274581_CASS4	Complement factor I	0.0372495	0.0529436	0.420179	0.980001
rs9331896_CLU	Complement C2	0.0243999	0.049492	0.451156	0.980001
rs9331896_CLU	Complement C1r subcomponent	-0.0200148	-0.0600289	0.360626	0.980001
rs9331896_CLU	Complement C1q subcomponent subunit C	-0.0262347	-0.0604649	0.357142	0.980001
rs9331896_CLU	Carbonic anhydrase 1	-0.0555025	-0.0480737	0.464247	0.980001
rs9331896_CLU	CD5 antigen-like	-0.052074	-0.0474302	0.470255	0.980001
rs983392_MS4A6A	Apolipoprotein A-I	0.0246239	0.0586966	0.371403	0.980001
rs7274581_CASS4	Hyaluronan-binding protein 2	0.0369266	0.0573366	0.382607	0.980001
rs7274581_CASS4	Heparin cofactor 2	0.0415488	0.0519213	0.429222	0.980001
rs35349669_INPP5D	Apolipoprotein A-IV	0.0341126	0.0524267	0.424738	0.980001
rs35349669_INPP5D	Alpha-2-antiplasmin	-0.0199763	-0.0498414	0.447963	0.980001
rs7274581_CASS4	Thyroxine-binding globulin	-0.036175	-0.0591383	0.367808	0.980001
rs7274581_CASS4	Serum albumin	0.0173692	0.0506596	0.440536	0.980001
rs35349669_INPP5D	Adiponectin	-0.0500328	-0.0514604	0.433335	0.980001
APOE_e4	Apolipoprotein A-II	0.0307177	0.0559546	0.3942	0.980001
APOE_e4	Alpha-2-antiplasmin	0.0234844	0.0479943	0.464986	0.980001
APOE_e4	Alpha-1-antitrypsin	-0.0234123	-0.0556175	0.39706	0.980001
rs6733839_BIN1	Pigment epithelium-derived factor	-0.0254268	-0.0546218	0.405579	0.980001
rs6733839_BIN1	Peroxiredoxin-2	-0.0650107	-0.0570836	0.384714	0.980001
rs6733839_BIN1	Inter-alpha-trypsin inhibitor heavy chain H2	-0.0192026	-0.0513594	0.43424	0.980001
APOE_e4	Carboxypeptidase B2	0.0745103	0.0514979	0.433	0.980001
APOE_e4	CD5 antigen-like	0.063711	0.0500454	0.446104	0.980001
rs10838725_CELF1	Ig mu chain C region	-0.0657402	-0.0528676	0.420848	0.980001
rs9331896_CLU	Complement component C9	0.0306875	0.0507639	0.439594	0.980001
rs10838725_CELF1	Vitamin K-dependent protein S	-0.023906	-0.0561032	0.392943	0.980001
APOE_e4	Attractin	-0.0221422	-0.0530127	0.419572	0.980001
APOE_e4	Fetuin-B	0.0672197	0.0525684	0.423485	0.980001
rs6733839_BIN1	Complement C5	0.0188239	0.0569786	0.38559	0.980001
APOE_e4	Prothrombin	0.0259029	0.0580053	0.377072	0.980001
APOE_e4	Pregnancy zone protein	-0.170175	-0.0607884	0.35457	0.980001
APOE_e4	Phosphatidylinositol-glycan-specific phospholipase D	-0.0387198	-0.0606221	0.355891	0.980001
rs10838725_CELF1	Carbonic anhydrase 1	0.0619683	0.0562855	0.391405	0.980001
rs10838725_CELF1	Apolipoprotein M	0.0250547	0.0547764	0.404249	0.980001
rs9331896_CLU	Phosphatidylinositol-glycan-specific phospholipase D	0.0327883	0.0595252	0.364677	0.980001
rs9331896_CLU	Peroxiredoxin-2	-0.0611667	-0.0535204	0.415127	0.980001
rs10838725_CELF1	Fibrinogen alpha chain	-0.0319974	-0.0479527	0.465374	0.980001
rs10838725_CELF1	Complement factor I	-0.0250691	-0.0604225	0.35748	0.980001
rs10838725_CELF1	Complement C3	-0.0207931	-0.0552233	0.400419	0.980001
rs10838725_CELF1	Phosphatidylinositol-glycan-specific phospholipase D	0.0298164	0.0567636	0.387388	0.980001
rs6733839_BIN1	Alpha-1-antitrypsin	0.0175429	0.0484927	0.460358	0.980001
rs6733839_BIN1	Adipocyte plasma membrane-associated protein	0.0446699	0.0568864	0.386361	0.980001
APOE_e2	Alpha-2-antiplasmin	0.0477474	0.0589031	0.36972	0.980001
APOE_e2	Adiponectin	-0.107289	-0.0545618	0.406096	0.980001
rs6656401_CR1	Plasma protease C1 inhibitor	-0.0233356	-0.0506072	0.441009	0.980001
rs6656401_CR1	Pigment epithelium-derived factor	0.0246809	0.0498366	0.448007	0.980001
rs6656401_CR1	Phosphatidylinositol-glycan-specific phospholipase D	-0.0324601	-0.0555863	0.397325	0.980001
rs6656401_CR1	Leucine-rich alpha-2-glycoprotein	-0.0408856	-0.0586917	0.371443	0.980001
APOE_e2	Ceruloplasmin	-0.037286	-0.0493065	0.452856	0.980001
APOE_e2	Carbonic anhydrase 1	-0.130477	-0.0588329	0.370291	0.980001
APOE_e2	Beta-2-glycoprotein 1	0.0460528	0.050718	0.440008	0.980001
APOE_e2	Cystatin-C	0.0496124	0.0513889	0.433976	0.980001
rs10838725_CELF1	Apolipoprotein B-100	-0.0607187	-0.0540005	0.410949	0.980001
rs10838725_CELF1	Complement C1r subcomponent	-0.0171122	-0.0538204	0.412513	0.980001
rs10838725_CELF1	Clusterin	-0.0154673	-0.0549426	0.402822	0.980001
APOE_e2	Complement factor H	-0.0536941	-0.0588362	0.370265	0.980001
APOE_e2	Complement C1s subcomponent	0.0394849	0.0589035	0.369716	0.980001
rs6656401_CR1	Fibronectin	0.0733457	0.0540472	0.410543	0.980001
APOE_e2	Inter-alpha-trypsin inhibitor heavy chain H2	-0.0397577	-0.0551636	0.40093	0.980001
rs6656401_CR1	Alpha-1B-glycoprotein	-0.0353192	-0.0513721	0.434126	0.980001
rs6656401_CR1	Alpha-1-antitrypsin	-0.0200422	-0.0520752	0.427853	0.980001
rs6656401_CR1	Alpha-1-antichymotrypsin	-0.0227076	-0.0528112	0.421344	0.980001
rs9271192_HLA-DRB5/1	Serum paraoxonase/arylesterase 1	0.0237647	0.0364116	0.579448	0.980718
rs10498633_RIN-SLC24A	Serotransferrin	-0.0137155	-0.032009	0.626154	0.980718
rs8093731_DSG2	Complement factor I	-0.0569572	-0.0310553	0.63648	0.980718
rs9271192_HLA-DRB5/1	Peroxiredoxin-2	0.0433633	0.0376692	0.56641	0.980718
rs9271192_HLA-DRB5/1	Complement C2	0.0158126	0.0318427	0.62795	0.980718
rs11771145_EPHA1	Hyaluronan-binding protein 2	0.0161559	0.0410064	0.532509	0.980718
rs10792832_PICALM	Peroxiredoxin-2	0.0438742	0.0385244	0.557626	0.980718
rs10792832_PICALM	Phospholipid transfer protein	0.0218085	0.0423183	0.519466	0.980718
rs10792832_PICALM	Serum paraoxonase/arylesterase 1	0.0270052	0.0418231	0.52437	0.980718
rs11771145_EPHA1	L-selectin	0.0167671	0.0393857	0.548845	0.980718
rs11771145_EPHA1	Complement C1r subcomponent	-0.00995778	-0.0301901	0.64591	0.980718
rs10948363_CD2AP	L-selectin	-0.0171679	-0.0346637	0.597797	0.980718
rs8093731_DSG2	Beta-2-glycoprotein 1	0.076304	0.038293	0.559996	0.980718
rs8093731_DSG2	Cholinesterase	0.0678526	0.0360107	0.583633	0.980718
rs8093731_DSG2	Complement C2	-0.0726818	-0.0349729	0.594532	0.980718
rs8093731_DSG2	Complement C3	0.0745995	0.0448194	0.495064	0.980718
rs10948363_CD2AP	Alpha-2-HS-glycoprotein	0.0170323	0.0376447	0.566663	0.980718
rs8093731_DSG2	Zinc-alpha-2-glycoprotein	-0.125333	-0.0425079	0.517596	0.980718
rs9271192_HLA-DRB5/1	Alpha-1-antitrypsin	0.0127924	0.0349836	0.594419	0.980718
rs10792832_PICALM	Fibulin-1	0.0152488	0.0319917	0.626342	0.980718
rs10792832_PICALM	Hemopexin	-0.00929985	-0.0297556	0.650667	0.980718
rs10792832_PICALM	Ig mu chain C region	0.0562128	0.0432598	0.510209	0.980718
rs8093731_DSG2	Alpha-2-HS-glycoprotein	-0.0737756	-0.0445177	0.497975	0.980718
rs11218343_SORL1	Kallistatin	0.0516096	0.0393025	0.54969	0.980718
rs10948363_CD2AP	Thyroxine-binding globulin	-0.0130776	-0.0300395	0.647557	0.980718
rs10498633_RIN-SLC24A	Lipopolysaccharide-binding protein	0.039184	0.0451211	0.492162	0.980718
rs10498633_RIN-SLC24A	Pigment epithelium-derived factor	-0.0238264	-0.0452216	0.491197	0.980718
rs10498633_RIN-SLC24A	Plasma protease C1 inhibitor	-0.0209518	-0.0427087	0.515618	0.980718
rs10948363_CD2AP	Transthyretin	-0.0437915	-0.0393573	0.549133	0.980718
rs2718058_NME8	Alpha-1-acid glycoprotein 1	-0.0240814	-0.0397323	0.545331	0.980718
rs2718058_NME8	Alpha-2-macroglobulin	-0.0244957	-0.0396485	0.546179	0.980718
rs9271192_HLA-DRB5/1	Inter-alpha-trypsin inhibitor heavy chain H2	0.0145453	0.0384876	0.558002	0.980718
rs10948363_CD2AP	Carbonic anhydrase 1	0.0521979	0.0392842	0.549876	0.980718
rs10792832_PICALM	Kininogen-1	0.0110398	0.0322777	0.623259	0.980718
rs8093731_DSG2	Apolipoprotein A-IV	-0.113547	-0.0393183	0.549529	0.980718
rs8093731_DSG2	Apolipoprotein D	-0.12116	-0.0440582	0.502426	0.980718
rs8093731_DSG2	Attractin	0.0478942	0.0315417	0.631205	0.980718
rs10948363_CD2AP	Complement C1r subcomponent	0.0116412	0.0303372	0.644302	0.980718
rs10948363_CD2AP	Complement C1s subcomponent	-0.0119359	-0.0297197	0.651061	0.980718
rs10948363_CD2AP	Complement component C9	0.0212418	0.030532	0.642177	0.980718
rs9271192_HLA-DRB5/1	Pregnancy zone protein	0.0777093	0.0319553	0.626734	0.980718
rs11218343_SORL1	Afamin	-0.0679571	-0.046171	0.482135	0.980718
rs11218343_SORL1	Alpha-1-acid glycoprotein 1	-0.0671486	-0.0409126	0.533448	0.980718
rs11771145_EPHA1	Adiponectin	0.0395248	0.0390302	0.552461	0.980718
rs190982_MEF2C	Complement C1r subcomponent-like protein	-0.012962	-0.0330818	0.614626	0.980718
rs4147929_ABCA7	Alpha-2-macroglobulin	0.026938	0.0333535	0.61172	0.980718
rs4147929_ABCA7	Apolipoprotein A-I	0.0162557	0.0303292	0.64439	0.980718
rs9271192_HLA-DRB5/1	Attractin	0.0138271	0.0381096	0.561878	0.980718
rs8093731_DSG2	Serotransferrin	0.0631863	0.0394554	0.548138	0.980718
rs190982_MEF2C	Apolipoprotein M	-0.0194109	-0.0396199	0.546469	0.980718
rs3865444_CD33	Fibulin-1	0.015867	0.0322836	0.623195	0.980718
rs28834970_PTK2B	Apolipoprotein C-I	-0.0299579	-0.043468	0.508174	0.980718
rs28834970_PTK2B	Apolipoprotein L1	-0.0185133	-0.0325471	0.62036	0.980718
rs10792832_PICALM	Carbonic anhydrase 1	0.0392095	0.0340807	0.603975	0.980718
rs28834970_PTK2B	Alpha-1-antichymotrypsin	-0.017077	-0.0411827	0.530746	0.980718
rs4147929_ABCA7	Alpha-2-HS-glycoprotein	0.0187982	0.0364117	0.579447	0.980718
rs190982_MEF2C	Complement factor B	-0.0182444	-0.0439201	0.503768	0.980718
rs190982_MEF2C	Complement factor I	-0.0159732	-0.0359429	0.584342	0.980718
rs190982_MEF2C	Apolipoprotein A-IV	0.0245943	0.0351469	0.592698	0.980718
rs190982_MEF2C	Inter-alpha-trypsin inhibitor heavy chain H2	-0.0124577	-0.0325065	0.620796	0.980718
rs190982_MEF2C	Kininogen-1	-0.0120822	-0.0344634	0.599916	0.980718
rs4147929_ABCA7	Hemopexin	0.0191996	0.0466151	0.477927	0.980718
rs4147929_ABCA7	Phospholipid transfer protein	0.0300367	0.0442281	0.500778	0.980718
rs4147929_ABCA7	Complement C3	0.0173097	0.033383	0.611406	0.980718
rs4147929_ABCA7	Fibrinogen alpha chain	-0.0400144	-0.0435458	0.507414	0.980718
rs9331896_CLU	Serum albumin	0.00772638	0.0364413	0.579138	0.980718
rs4147929_ABCA7	Fibrinogen gamma chain	-0.0305965	-0.0395844	0.546829	0.980718
rs11771145_EPHA1	Serum paraoxonase/arylesterase 1	-0.0290178	-0.0452693	0.49074	0.980718
rs11771145_EPHA1	Zinc-alpha-2-glycoprotein	0.0297167	0.0429474	0.513271	0.980718
rs11771145_EPHA1	Fibrinogen beta chain	-0.0212302	-0.0360334	0.583396	0.980718
rs8093731_DSG2	Heparin cofactor 2	-0.0899661	-0.0431281	0.511499	0.980718
rs8093731_DSG2	Ig mu chain C region	-0.205953	-0.0374675	0.568493	0.980718
rs8093731_DSG2	Peroxiredoxin-2	0.178477	0.0370465	0.572849	0.980718
rs9271192_HLA-DRB5/1	Fibulin-1	0.0223287	0.0463451	0.480483	0.980718
rs9271192_HLA-DRB5/1	Glutathione peroxidase 3	-0.0175192	-0.0408779	0.533795	0.980718
rs9271192_HLA-DRB5/1	Kininogen-1	0.015378	0.0444814	0.498326	0.980718
rs8093731_DSG2	Complement factor H	-0.0652542	-0.0325831	0.619974	0.980718
rs11771145_EPHA1	Clusterin	0.0130681	0.0447472	0.49576	0.980718
rs190982_MEF2C	Glutathione peroxidase 3	-0.0190334	-0.0437952	0.504982	0.980718
rs190982_MEF2C	Hemoglobin subunit alpha	-0.0424081	-0.0372978	0.570246	0.980718
rs10792832_PICALM	Complement C1r subcomponent	-0.0125191	-0.0376794	0.566306	0.980718
rs28834970_PTK2B	Apolipoprotein A-I	0.0170824	0.0409377	0.533197	0.980718
rs11771145_EPHA1	Pigment epithelium-derived factor	0.0203418	0.0440184	0.502813	0.980718
rs190982_MEF2C	Serum paraoxonase/arylesterase 1	-0.0215782	-0.032603	0.61976	0.980718
rs4147929_ABCA7	Lipopolysaccharide-binding protein	0.0338745	0.0335022	0.610133	0.980718
rs4147929_ABCA7	Lysozyme C	-0.0303447	-0.0404954	0.537633	0.980718
rs9271192_HLA-DRB5/1	Alpha-2-HS-glycoprotein	-0.0138218	-0.0349047	0.595251	0.980718
rs4147929_ABCA7	Alpha-1-antichymotrypsin	-0.0174492	-0.0327611	0.618062	0.980718
rs2718058_NME8	Fibrinogen gamma chain	0.0180559	0.0305373	0.642119	0.980718
rs6656401_CR1	Cystatin-C	-0.0201302	-0.0377805	0.565264	0.980718
rs6656401_CR1	Fetuin-B	0.0439691	0.0376092	0.567029	0.980718
rs6656401_CR1	Fibulin-1	-0.0203157	-0.0400633	0.541986	0.980718
rs6656401_CR1	Heparin cofactor 2	0.021507	0.0409955	0.532618	0.980718
rs6656401_CR1	Hyaluronan-binding protein 2	-0.0181031	-0.0428761	0.513971	0.980718
APOE_e2	Complement C2	-0.0350203	-0.0369794	0.573544	0.980718
APOE_e2	Complement C5	0.0279649	0.0439124	0.503843	0.980718
rs9331896_CLU	Plasma protease C1 inhibitor	-0.0187924	-0.0432058	0.510738	0.980718
rs6656401_CR1	Adiponectin	-0.0405053	-0.0373238	0.569977	0.980718
rs2718058_NME8	Complement C1q subcomponent subunit C	0.0144962	0.0332588	0.612732	0.980718
rs9331896_CLU	Hyaluronan-binding protein 2	-0.0122266	-0.0306997	0.640349	0.980718
rs2718058_NME8	Hemoglobin subunit alpha	-0.0378858	-0.03388	0.606108	0.980718
rs17125944_FERMT2	L-selectin	0.023495	0.0346386	0.598062	0.980718
rs2718058_NME8	Phosphatidylinositol-glycan-specific phospholipase D	0.0172508	0.0311758	0.635172	0.980718
rs10498633_RIN-SLC24A	Apolipoprotein D	-0.0218599	-0.0297094	0.651174	0.980718
rs1476679_ZCWPW1	Hemoglobin subunit alpha	0.0422886	0.0330226	0.615259	0.980718
rs1476679_ZCWPW1	Hemopexin	-0.0113111	-0.031349	0.633294	0.980718
rs11218343_SORL1	Leucine-rich alpha-2-glycoprotein	-0.0550347	-0.0307888	0.639379	0.980718
rs11218343_SORL1	Plasma protease C1 inhibitor	0.0399911	0.0337992	0.606967	0.980718
rs2718058_NME8	Serotransferrin	0.0164813	0.0431859	0.510933	0.980718
rs17125944_FERMT2	Fibronectin	0.0808177	0.040056	0.542059	0.980718
rs1476679_ZCWPW1	Apolipoprotein C-II	0.0327113	0.0333341	0.611927	0.980718
rs9331896_CLU	Prothrombin	-0.0147026	-0.0381766	0.561191	0.980718
rs6656401_CR1	Alpha-2-antiplasmin	-0.0145347	-0.032489	0.620985	0.980718
APOE_e2	Fibronectin	0.0915908	0.0372485	0.570756	0.980718
rs6656401_CR1	Complement component C9	-0.0258987	-0.0404116	0.538475	0.980718
rs6656401_CR1	Complement C2	-0.017289	-0.033079	0.614656	0.980718
rs6656401_CR1	Complement C1s subcomponent	-0.016553	-0.0447433	0.495798	0.980718
rs6656401_CR1	Complement C1r subcomponent-like protein	0.0143973	0.0354026	0.590008	0.980718
rs1476679_ZCWPW1	Alpha-2-antiplasmin	-0.0158541	-0.0326575	0.619174	0.980718
rs1476679_ZCWPW1	Clusterin	-0.0134847	-0.0397055	0.545602	0.980718
rs1476679_ZCWPW1	Carbonic anhydrase 1	0.0442717	0.0333326	0.611944	0.980718
rs17125944_FERMT2	Glutathione peroxidase 3	0.0297236	0.0443215	0.499873	0.980718
APOE_e4	Protein S100-A9	0.0406846	0.0316472	0.630064	0.980718
rs2718058_NME8	Fibrinogen beta chain	0.0202944	0.0339205	0.605677	0.980718
APOE_e2	Apolipoprotein C-II	-0.0564676	-0.0344618	0.599933	0.980718
APOE_e2	Cholinesterase	0.0352126	0.0410106	0.532467	0.980718
rs10838725_CELF1	Alpha-2-antiplasmin	0.0137157	0.0340835	0.603945	0.980718
rs6656401_CR1	Afamin	0.02089	0.0364186	0.579375	0.980718
rs6656401_CR1	Apolipoprotein C-III	0.031712	0.0390368	0.552393	0.980718
APOE_e2	Leucine-rich alpha-2-glycoprotein	0.0477511	0.0378311	0.564743	0.980718
APOE_e2	Plasminogen	-0.0267541	-0.0401402	0.541209	0.980718
APOE_e2	Pregnancy zone protein	0.180163	0.0388479	0.55432	0.980718
rs10498633_RIN-SLC24A	Coagulation factor XII	0.0374956	0.0443374	0.499719	0.980718
rs2718058_NME8	Apolipoprotein C-II	0.0308801	0.036037	0.583358	0.980718
rs11218343_SORL1	Complement C1q subcomponent subunit B	0.0470708	0.0320444	0.625772	0.980718
rs11218343_SORL1	Complement C1q subcomponent subunit C	-0.0373564	-0.0316502	0.630032	0.980718
rs1476679_ZCWPW1	Vitronectin	-0.0206951	-0.0453953	0.489533	0.980718
rs11771145_EPHA1	Adipocyte plasma membrane-associated protein	-0.0334653	-0.0429298	0.513444	0.980718
rs1476679_ZCWPW1	Phospholipid transfer protein	-0.0193231	-0.0324791	0.621091	0.980718
rs2718058_NME8	Beta-2-glycoprotein 1	0.019645	0.0413705	0.528872	0.980718
rs2718058_NME8	Ceruloplasmin	0.0177172	0.0448009	0.495243	0.980718
rs10498633_RIN-SLC24A	Carboxypeptidase B2	-0.0601187	-0.0427172	0.515534	0.980718
rs10498633_RIN-SLC24A	Cholinesterase	0.0208565	0.0413696	0.528881	0.980718
rs2718058_NME8	Apolipoprotein C-I	-0.0228145	-0.0336907	0.608123	0.980718
rs10498633_RIN-SLC24A	Complement C1s subcomponent	0.0179967	0.0457241	0.48639	0.980718
rs2718058_NME8	Alpha-2-antiplasmin	0.0197723	0.0466421	0.477671	0.980718
rs2718058_NME8	Complement C1r subcomponent-like protein	0.0143434	0.037222	0.571031	0.980718
rs10498633_RIN-SLC24A	Serum albumin	0.00831632	0.0347764	0.596606	0.980718
rs10498633_RIN-SLC24A	Vitronectin	0.0178867	0.0400185	0.542437	0.980718
rs8093731_DSG2	Afamin	0.10656	0.0467201	0.476934	0.980718
rs10948363_CD2AP	Lipopolysaccharide-binding protein	-0.0278202	-0.0313954	0.63279	0.980718
rs11218343_SORL1	Apolipoprotein D	0.0622421	0.0350734	0.593472	0.980718
rs11771145_EPHA1	Apolipoprotein A-I	0.0128042	0.0317129	0.629353	0.980718
rs11771145_EPHA1	Apolipoprotein D	0.0229253	0.0355236	0.588737	0.980718
rs11218343_SORL1	Fibronectin	0.117763	0.0338186	0.606761	0.980718
rs17125944_FERMT2	Haptoglobin	-0.0945521	-0.0413261	0.529316	0.980718
rs17125944_FERMT2	Hemoglobin subunit alpha	0.0586884	0.0334495	0.610695	0.980718
rs1476679_ZCWPW1	Alpha-1B-glycoprotein	0.0307873	0.0412668	0.529907	0.980718
rs2718058_NME8	Complement C2	-0.0188645	-0.0380906	0.562074	0.980718
rs2718058_NME8	Complement factor I	0.019363	0.0443024	0.500058	0.980718
rs10498633_RIN-SLC24A	Alpha-2-macroglobulin	-0.030073	-0.0433535	0.509293	0.980718
rs10498633_RIN-SLC24A	Apolipoprotein C-II	0.0293934	0.0305513	0.641967	0.980718
rs2718058_NME8	Apolipoprotein E	0.0256185	0.0390799	0.551955	0.980718
rs1476679_ZCWPW1	Pregnancy zone protein	-0.0939713	-0.0338339	0.606598	0.980718
rs1476679_ZCWPW1	Retinol-binding protein 4	0.0312086	0.042859	0.514139	0.980718
rs190982_MEF2C	Alpha-1-acid glycoprotein 1	-0.0249291	-0.0404517	0.538072	0.980718
rs11218343_SORL1	Gelsolin	-0.0296704	-0.0299416	0.648629	0.980718
rs11218343_SORL1	Hemopexin	0.0376936	0.0441797	0.501247	0.980718
rs1476679_ZCWPW1	Fibrinogen gamma chain	0.0262058	0.0387019	0.555811	0.980718
rs17125944_FERMT2	Thyroxine-binding globulin	0.0188013	0.0315342	0.631287	0.980718
rs17125944_FERMT2	Zinc-alpha-2-glycoprotein	0.0380651	0.0345277	0.599235	0.980718
rs10498633_RIN-SLC24A	Afamin	0.0197876	0.0324249	0.621674	0.980718
rs10498633_RIN-SLC24A	Alpha-1-acid glycoprotein 1	-0.0307786	-0.0452293	0.491124	0.980718
rs10498633_RIN-SLC24A	Alpha-1-antichymotrypsin	0.0179205	0.0391748	0.550989	0.980718
rs10498633_RIN-SLC24A	Fetuin-B	-0.0460836	-0.0370505	0.572807	0.980718
rs9331896_CLU	Complement factor H	-0.0153821	-0.0323772	0.622187	0.980718
rs35349669_INPP5D	Adipocyte plasma membrane-associated protein	0.0268929	0.0359326	0.58445	0.980718
rs7274581_CASS4	Peroxiredoxin-2	-0.0553411	-0.0299445	0.648597	0.980718
rs6656401_CR1	Transthyretin	-0.046501	-0.0453694	0.489781	0.980718
rs6733839_BIN1	Complement C1q subcomponent subunit C	0.0192697	0.0445682	0.497487	0.980718
rs6733839_BIN1	Complement C1r subcomponent	0.0127248	0.0382986	0.559938	0.980718
rs6733839_BIN1	Complement C1r subcomponent-like protein	-0.0165829	-0.0433812	0.509021	0.980718
APOE_e4	Complement C1r subcomponent	0.0179224	0.0463577	0.480363	0.980718
APOE_e4	Complement factor I	0.0221776	0.0439601	0.503379	0.980718
rs6733839_BIN1	Complement factor H	0.0144319	0.030484	0.642701	0.980718
rs9331896_CLU	Complement factor B	-0.015257	-0.0375153	0.567998	0.980718
rs9331896_CLU	Alpha-2-antiplasmin	0.0196974	0.0466771	0.47734	0.980718
rs9331896_CLU	Fetuin-B	0.0334188	0.0303042	0.644663	0.980718
rs9331896_CLU	Fibronectin	-0.04296	-0.0335605	0.609511	0.980718
rs9331896_CLU	Haptoglobin	0.0655263	0.0451411	0.49197	0.980718
rs10838725_CELF1	Kallistatin	0.0183	0.0397547	0.545104	0.980718
rs9331896_CLU	Beta-2-glycoprotein 1	0.0149694	0.0316677	0.629842	0.980718
APOE_e4	Carbonic anhydrase 1	-0.0574352	-0.0429031	0.513706	0.980718
APOE_e4	Ceruloplasmin	-0.0186334	-0.0408202	0.534374	0.980718
APOE_e4	Serum albumin	-0.0073016	-0.0296997	0.65128	0.980718
rs6733839_BIN1	Alpha-2-HS-glycoprotein	-0.0153038	-0.0390645	0.552111	0.980718
rs6733839_BIN1	Alpha-2-antiplasmin	-0.0126171	-0.0300039	0.647946	0.980718
APOE_e4	Alpha-2-macroglobulin	-0.022728	-0.0318705	0.62765	0.980718
rs983392_MS4A6A	Adipocyte plasma membrane-associated protein	-0.025421	-0.0313855	0.632897	0.980718
rs983392_MS4A6A	Alpha-1-antitrypsin	-0.0165843	-0.0444441	0.498687	0.980718
rs983392_MS4A6A	Complement factor H	0.0154478	0.0316342	0.630205	0.980718
rs35349669_INPP5D	Alpha-2-HS-glycoprotein	0.017329	0.0464102	0.479865	0.980718
rs35349669_INPP5D	Apolipoprotein A-I	0.0172368	0.044466	0.498475	0.980718
rs35349669_INPP5D	Apolipoprotein A-II	-0.0149849	-0.0333247	0.612028	0.980718
rs35349669_INPP5D	Apolipoprotein C-III	0.0305316	0.0419512	0.523099	0.980718
rs7274581_CASS4	Gelsolin	0.021812	0.0370279	0.573042	0.980718
APOE_e4	Clusterin	0.0135679	0.0396361	0.546306	0.980718
rs6733839_BIN1	Phospholipid transfer protein	-0.0229757	-0.0445833	0.497341	0.980718
rs6733839_BIN1	Alpha-2-macroglobulin	-0.0219822	-0.0358678	0.585129	0.980718
rs6733839_BIN1	Pregnancy zone protein	0.105885	0.0440116	0.502878	0.980718
rs6733839_BIN1	Retinol-binding protein 4	-0.0207445	-0.0328886	0.616695	0.980718
rs6733839_BIN1	Serotransferrin	-0.0137624	-0.036353	0.580058	0.980718
rs6733839_BIN1	Complement factor I	0.0154214	0.0355693	0.588257	0.980718
rs6733839_BIN1	Cystatin-C	0.016765	0.0334743	0.610431	0.980718
rs9331896_CLU	Ceruloplasmin	-0.0128114	-0.0325433	0.620401	0.980718
rs9331896_CLU	Complement C1q subcomponent subunit B	0.025392	0.0470232	0.474077	0.980718
rs10838725_CELF1	Pigment epithelium-derived factor	-0.014322	-0.0321506	0.624628	0.980718
rs10838725_CELF1	Serotransferrin	0.0141979	0.0391905	0.550829	0.980718
rs10838725_CELF1	Serum paraoxonase/arylesterase 1	-0.0199785	-0.0323327	0.622667	0.980718
rs9331896_CLU	Leucine-rich alpha-2-glycoprotein	-0.0249263	-0.0379342	0.563682	0.980718
rs1476679_ZCWPW1	Complement C5	0.0123173	0.0322956	0.623065	0.980718
rs1476679_ZCWPW1	Complement component C9	-0.0208768	-0.0300196	0.647775	0.980718
rs11218343_SORL1	Thyroxine-binding globulin	-0.0342999	-0.0333329	0.611941	0.980718
rs11218343_SORL1	Transthyretin	0.0883886	0.0336083	0.609001	0.980718
rs17125944_FERMT2	Adipocyte plasma membrane-associated protein	-0.0443306	-0.0356921	0.586969	0.980718
rs10838725_CELF1	Apolipoprotein A-II	0.0212909	0.0471583	0.472806	0.980718
APOE_e2	Vitamin K-dependent protein S	-0.0373055	-0.0434625	0.508227	0.980718
rs6656401_CR1	Ig mu chain C region	-0.056029	-0.0405298	0.537287	0.980718
rs6656401_CR1	Complement factor H	-0.0156623	-0.0310966	0.636032	0.980718
rs9331896_CLU	Kallistatin	0.0191915	0.0397572	0.545079	0.980718
rs2718058_NME8	Retinol-binding protein 4	-0.0201254	-0.0316513	0.630019	0.980718
rs10838725_CELF1	Attractin	0.0109969	0.0320143	0.626097	0.980718
rs10838725_CELF1	Ceruloplasmin	-0.0164357	-0.043781	0.505121	0.980718
rs10838725_CELF1	Cholinesterase	0.0169692	0.0398107	0.544538	0.980718
rs10838725_CELF1	L-selectin	-0.01786	-0.0435213	0.507652	0.980718
rs10838725_CELF1	Lysozyme C	0.0201229	0.0369813	0.573525	0.980718
rs6656401_CR1	Plasminogen	-0.0145876	-0.0396565	0.546098	0.980718
rs6656401_CR1	Pregnancy zone protein	0.0789516	0.0308465	0.638752	0.980718
APOE_e4	Zinc-alpha-2-glycoprotein	-0.0244629	-0.0301626	0.646211	0.980718
APOE_e2	Apolipoprotein A-I	-0.0340605	-0.0434445	0.508403	0.980718
rs6656401_CR1	Zinc-alpha-2-glycoprotein	0.0308544	0.0416098	0.52649	0.980718
APOE_e4	Ig mu chain C region	0.0622039	0.0411396	0.531177	0.980718
rs6733839_BIN1	Apolipoprotein A-II	-0.0175836	-0.0372702	0.570532	0.980718
rs6656401_CR1	Peroxiredoxin-2	-0.0425134	-0.0350885	0.593314	0.980718
rs10838725_CELF1	Complement factor H	-0.0200868	-0.0443371	0.499722	0.980718
rs10838725_CELF1	Cystatin-C	-0.0203494	-0.0424591	0.518077	0.980718
rs10838725_CELF1	Fibrinogen beta chain	-0.0185996	-0.0327488	0.618195	0.980718
rs10838725_CELF1	Fibronectin	0.0562323	0.0460661	0.483131	0.980718
rs9331896_CLU	Hemopexin	-0.011945	-0.0380851	0.56213	0.980718
rs6733839_BIN1	Apolipoprotein E	-0.0285736	-0.04394	0.503575	0.980718
APOE_e4	Fibulin-1	-0.0198938	-0.0358685	0.585121	0.980718
APOE_e4	Hemopexin	0.0117556	0.0323243	0.622756	0.980718
rs9331896_CLU	Apolipoprotein E	-0.0230515	-0.0353242	0.590832	0.980718
rs6733839_BIN1	Beta-2-glycoprotein 1	-0.0191969	-0.0407535	0.535042	0.980718
rs17125944_FERMT2	Alpha-1-acid glycoprotein 1	0.0357053	0.0375462	0.56768	0.980718
rs17125944_FERMT2	Ceruloplasmin	0.0240041	0.0386856	0.555977	0.980718
rs17125944_FERMT2	Cholinesterase	-0.0212283	-0.0301312	0.646554	0.980718
rs17125944_FERMT2	Coagulation factor XII	0.0361329	0.0305741	0.641718	0.980718
rs17125944_FERMT2	Complement C1q subcomponent subunit B	0.0279189	0.0328029	0.617614	0.980718
rs17125944_FERMT2	Complement C1r subcomponent-like protein	0.0270837	0.0447945	0.495304	0.980718
rs17125944_FERMT2	Complement C2	0.03142	0.0404343	0.538248	0.980718
rs17125944_FERMT2	Complement C3	-0.0248832	-0.0399828	0.542798	0.980718
rs17125944_FERMT2	Complement factor H	-0.0273362	-0.0365056	0.578469	0.980718
rs35349669_INPP5D	Complement factor I	0.0128003	0.0309763	0.63734	0.980718
rs35349669_INPP5D	Zinc-alpha-2-glycoprotein	0.022874	0.0344324	0.600244	0.980718
rs3865444_CD33	Fibrinogen beta chain	-0.0270193	-0.044151	0.501525	0.980718
rs3865444_CD33	Fibrinogen gamma chain	-0.0285945	-0.04728	0.471664	0.980718
rs35349669_INPP5D	Inter-alpha-trypsin inhibitor heavy chain H2	-0.0111867	-0.0313921	0.632826	0.980718
rs35349669_INPP5D	Kininogen-1	0.01084	0.0332526	0.612798	0.980718
rs3865444_CD33	Apolipoprotein E	-0.0272545	-0.040646	0.53612	0.980718
rs3865444_CD33	Complement C1q subcomponent subunit B	-0.0185212	-0.0333804	0.611433	0.980718
rs3865444_CD33	Plasma protease C1 inhibitor	-0.0178597	-0.0399613	0.543015	0.980718
rs3865444_CD33	Plasminogen	0.0128486	0.0360377	0.583351	0.980718
rs3865444_CD33	Zinc-alpha-2-glycoprotein	0.0241145	0.0335528	0.609593	0.980718
rs35349669_INPP5D	Transthyretin	0.0402505	0.0438346	0.504599	0.980718
rs35349669_INPP5D	Cystatin-C	0.0146777	0.0307485	0.639818	0.980718
rs983392_MS4A6A	Transthyretin	0.032776	0.0329828	0.615686	0.980718
rs983392_MS4A6A	Gelsolin	-0.0115991	-0.0309783	0.637317	0.980718
rs983392_MS4A6A	L-selectin	-0.0170544	-0.0385558	0.557304	0.980718
rs28834970_PTK2B	Heparin cofactor 2	-0.0159462	-0.0315184	0.631458	0.980718
rs28834970_PTK2B	Ig mu chain C region	0.043169	0.0323804	0.622152	0.980718
rs28834970_PTK2B	L-selectin	-0.0138335	-0.0314415	0.632291	0.980718
rs28834970_PTK2B	Lipopolysaccharide-binding protein	0.0372258	0.0472894	0.471575	0.980718
rs28834970_PTK2B	Phospholipid transfer protein	-0.0202905	-0.0383758	0.559147	0.980718
rs190982_MEF2C	Alpha-1B-glycoprotein	-0.0266066	-0.0401667	0.540942	0.980718
rs3865444_CD33	Apolipoprotein A-II	-0.0161921	-0.0332844	0.612459	0.980718
rs28834970_PTK2B	Complement C1r subcomponent	-0.0113652	-0.0333404	0.61186	0.980718
rs28834970_PTK2B	Complement C1r subcomponent-like protein	0.0145558	0.0371143	0.572146	0.980718
rs28834970_PTK2B	Complement C1s subcomponent	-0.0127127	-0.0356318	0.587601	0.980718
rs10792832_PICALM	Adiponectin	-0.0374405	-0.0367031	0.576413	0.980718
rs10792832_PICALM	Afamin	0.020946	0.0388485	0.554314	0.980718
rs10792832_PICALM	Alpha-2-antiplasmin	0.0197838	0.0470465	0.473858	0.980718
rs190982_MEF2C	Apolipoprotein C-I	-0.0272921	-0.0396374	0.546292	0.980718
rs190982_MEF2C	Apolipoprotein C-II	-0.0264048	-0.0303055	0.644649	0.980718
rs3865444_CD33	Alpha-1-antichymotrypsin	0.0168368	0.0404004	0.538588	0.980718
rs3865444_CD33	Apolipoprotein A-I	0.0128784	0.0307086	0.640252	0.980718
rs35349669_INPP5D	L-selectin	0.0192226	0.0470306	0.474008	0.980718
rs3865444_CD33	Apolipoprotein C-I	-0.0299126	-0.0431852	0.51094	0.980718
rs3865444_CD33	Apolipoprotein C-II	-0.0265938	-0.0303411	0.64426	0.980718
rs3865444_CD33	Apolipoprotein D	0.0209975	0.0313244	0.63356	0.980718
rs3865444_CD33	Hyaluronan-binding protein 2	0.0179933	0.0439689	0.503293	0.980718
rs3865444_CD33	Ig mu chain C region	-0.0563962	-0.0420904	0.52172	0.980718
rs3865444_CD33	Phosphatidylinositol-glycan-specific phospholipase D	-0.0178047	-0.0314575	0.632117	0.980718
rs35349669_INPP5D	Protein S100-A9	-0.0352043	-0.0334322	0.610879	0.980718
rs28834970_PTK2B	Gelsolin	0.0131428	0.035289	0.591203	0.980718
rs28834970_PTK2B	Glutathione peroxidase 3	-0.015829	-0.0363875	0.579699	0.980718
rs983392_MS4A6A	Pigment epithelium-derived factor	0.0145775	0.0303598	0.644056	0.980718
rs7274581_CASS4	Complement C1r subcomponent-like protein	-0.0264853	-0.0426963	0.51574	0.980718
rs35349669_INPP5D	Lysozyme C	-0.0238909	-0.044083	0.502186	0.980718
rs983392_MS4A6A	Fibrinogen gamma chain	-0.0184415	-0.0304824	0.642718	0.980718
rs983392_MS4A6A	Apolipoprotein C-III	0.0352276	0.0447264	0.495961	0.980718
rs983392_MS4A6A	Beta-2-glycoprotein 1	0.0151983	0.0312804	0.634037	0.980718
rs983392_MS4A6A	Complement C1q subcomponent subunit B	0.0185328	0.0333905	0.611325	0.980718
rs9331896_CLU	Alpha-1-antitrypsin	0.0107728	0.0296743	0.651559	0.980718
rs28834970_PTK2B	Plasma protease C1 inhibitor	-0.0200769	-0.045148	0.491904	0.980718
rs28834970_PTK2B	Pregnancy zone protein	-0.0843653	-0.0341789	0.602932	0.980718
rs7274581_CASS4	Leucine-rich alpha-2-glycoprotein	-0.0317443	-0.0298746	0.649363	0.980718
rs7274581_CASS4	Lysozyme C	-0.029021	-0.0314511	0.632187	0.980718
rs983392_MS4A6A	Fibrinogen beta chain	-0.026027	-0.0425157	0.517519	0.980718
rs7274581_CASS4	Complement C5	0.018363	0.0342521	0.602155	0.980718
rs7274581_CASS4	Cystatin-C	-0.0283503	-0.0348826	0.595485	0.980718
rs35349669_INPP5D	Ceruloplasmin	-0.0161027	-0.043067	0.512098	0.980718
rs7274581_CASS4	Plasma protease C1 inhibitor	-0.0326322	-0.0463949	0.480011	0.980718
rs7274581_CASS4	Plasminogen	0.0183582	0.0327183	0.618522	0.980718
rs7274581_CASS4	Serotransferrin	-0.0224291	-0.0365091	0.578432	0.980718
rs6733839_BIN1	Heparin cofactor 2	0.0161281	0.0327059	0.618654	0.980718
rs9331896_CLU	Apolipoprotein A-I	-0.0145592	-0.0356721	0.587179	0.980718
rs9331896_CLU	Apolipoprotein A-II	0.0157824	0.0333353	0.611915	0.980718
rs9331896_CLU	Apolipoprotein A-IV	0.0287553	0.0419737	0.522877	0.980718
rs35349669_INPP5D	Fibrinogen alpha chain	-0.0282464	-0.0425019	0.517655	0.980718
rs35349669_INPP5D	Complement C2	-0.0183086	-0.0391005	0.551745	0.980718
rs7274581_CASS4	Apolipoprotein M	-0.025788	-0.0332471	0.612857	0.980718
rs7274581_CASS4	Clusterin	-0.020292	-0.0425062	0.517612	0.980718
rs7274581_CASS4	Complement C1q subcomponent subunit C	-0.0286686	-0.04086	0.533975	0.980718
rs9331896_CLU	Adipocyte plasma membrane-associated protein	-0.0316426	-0.0401554	0.541056	0.980718
rs9331896_CLU	Afamin	-0.0181359	-0.0335189	0.609954	0.980718
rs983392_MS4A6A	Complement C1s subcomponent	0.0109593	0.0305538	0.641939	0.980718
rs983392_MS4A6A	Complement C3	0.0184465	0.0454517	0.488993	0.980718
rs35349669_INPP5D	Alpha-1B-glycoprotein	-0.0220674	-0.0358272	0.585553	0.980718
rs35349669_INPP5D	Gelsolin	0.0121045	0.034986	0.594394	0.980718
rs35349669_INPP5D	Haptoglobin	-0.0506128	-0.036711	0.576332	0.980718
rs7274581_CASS4	Alpha-1B-glycoprotein	-0.0341957	-0.0326076	0.61971	0.980718
rs7274581_CASS4	Alpha-2-macroglobulin	0.0413831	0.0416102	0.526486	0.980718
rs7274581_CASS4	Apolipoprotein A-IV	0.0357106	0.0322345	0.623724	0.980718
rs3865444_CD33	Phospholipid transfer protein	0.0233438	0.0439299	0.503672	0.980718
rs3865444_CD33	Hemopexin	0.0108476	0.0336597	0.608454	0.980718
rs7274581_CASS4	Haptoglobin	0.0750419	0.0319687	0.62659	0.980718
rs6733839_BIN1	Serum albumin	0.0065176	0.030848	0.638735	0.980718
rs3865444_CD33	Complement factor B	0.0123325	0.0295119	0.653341	0.981833
rs8093731_DSG2	Haptoglobin	-0.180779	-0.0295436	0.652993	0.981833
rs8093731_DSG2	Apolipoprotein A-I	-0.0505261	-0.0293674	0.654929	0.983436
APOE_e2	Plasma protease C1 inhibitor	-0.0236976	-0.0283633	0.666004	0.983479
APOE_e2	Ig mu chain C region	-0.0653112	-0.026074	0.691525	0.983479
rs11218343_SORL1	Zinc-alpha-2-glycoprotein	0.0548528	0.0288289	0.66086	0.983479
rs10838725_CELF1	Fibulin-1	0.0118281	0.0259316	0.693124	0.983479
rs10838725_CELF1	Fibrinogen gamma chain	-0.0157149	-0.0279983	0.670049	0.983479
rs10838725_CELF1	Complement C5	-0.00845557	-0.0267458	0.683998	0.983479
rs4147929_ABCA7	Apolipoprotein C-III	0.0268155	0.0266481	0.685091	0.983479
rs4147929_ABCA7	Alpha-1B-glycoprotein	0.0225847	0.0265193	0.686532	0.983479
rs4147929_ABCA7	Complement factor I	0.0162032	0.0283592	0.66605	0.983479
rs9271192_HLA-DRB5/1	Apolipoprotein A-IV	-0.0187004	-0.0271	0.680042	0.983479
rs190982_MEF2C	Serum albumin	-0.00596474	-0.0275425	0.675112	0.983479
rs4147929_ABCA7	Fibulin-1	0.0165565	0.026358	0.688339	0.983479
rs4147929_ABCA7	Afamin	0.0190601	0.0268249	0.683113	0.983479
rs3865444_CD33	Gelsolin	-0.0101406	-0.0270918	0.680133	0.983479
rs9271192_HLA-DRB5/1	Complement factor H	-0.0126631	-0.026462	0.687173	0.983479
rs9271192_HLA-DRB5/1	Apolipoprotein C-III	0.0200891	0.0260278	0.692044	0.983479
rs11771145_EPHA1	Heparin cofactor 2	0.0132883	0.0271445	0.679545	0.983479
rs1476679_ZCWPW1	Lipopolysaccharide-binding protein	0.0234644	0.0264907	0.686852	0.983479
rs6656401_CR1	Serum paraoxonase/arylesterase 1	-0.0199229	-0.0290025	0.658945	0.983479
rs10792832_PICALM	Adipocyte plasma membrane-associated protein	-0.022147	-0.0282038	0.66777	0.983479
rs4147929_ABCA7	Retinol-binding protein 4	0.0228766	0.0275218	0.675342	0.983479
rs190982_MEF2C	Clusterin	0.0078432	0.0260105	0.692237	0.983479
rs28834970_PTK2B	Alpha-1-antitrypsin	-0.0103176	-0.0277982	0.67227	0.983479
rs1476679_ZCWPW1	Adipocyte plasma membrane-associated protein	0.0263208	0.0290347	0.65859	0.983479
rs8093731_DSG2	Gelsolin	-0.0428732	-0.0279199	0.670919	0.983479
rs8093731_DSG2	Hemoglobin subunit alpha	0.136806	0.0291544	0.657272	0.983479
rs28834970_PTK2B	Complement C1q subcomponent subunit B	0.0160483	0.029069	0.658213	0.983479
APOE_e4	Fibronectin	0.038585	0.0259955	0.692406	0.983479
rs17125944_FERMT2	Lipopolysaccharide-binding protein	-0.0348834	-0.0287443	0.661793	0.983479
rs2718058_NME8	Pregnancy zone protein	0.0692281	0.0285442	0.664003	0.983479
rs8093731_DSG2	Lysozyme C	-0.0623242	-0.0259105	0.693361	0.983479
rs3865444_CD33	Complement C1r subcomponent	-0.0092885	-0.027112	0.679907	0.983479
rs11218343_SORL1	Fibrinogen beta chain	-0.0444102	-0.0274111	0.676574	0.983479
rs10948363_CD2AP	Prothrombin	0.0120425	0.02717	0.679261	0.983479
rs7274581_CASS4	Alpha-2-HS-glycoprotein	-0.0177095	-0.0278567	0.671619	0.983479
rs35349669_INPP5D	Fetuin-B	-0.0289009	-0.0275933	0.674547	0.983479
APOE_e4	Complement C1q subcomponent subunit C	0.0141807	0.0281865	0.667962	0.983479
rs9331896_CLU	Complement factor I	-0.0115186	-0.0264744	0.687034	0.983479
rs6733839_BIN1	Hyaluronan-binding protein 2	0.0104721	0.0263867	0.688018	0.983479
rs35349669_INPP5D	Plasminogen	0.0094404	0.0286461	0.662877	0.983479
rs10792832_PICALM	Vitronectin	-0.0109349	-0.0276908	0.673463	0.983479
rs3865444_CD33	Complement factor I	0.0126027	0.0281903	0.66792	0.983479
rs3865444_CD33	Complement C3	-0.010966	-0.0270288	0.680836	0.983479
rs11218343_SORL1	Alpha-2-antiplasmin	-0.0319805	-0.0278589	0.671595	0.983479
rs28834970_PTK2B	Inter-alpha-trypsin inhibitor heavy chain H2	-0.0106036	-0.0276423	0.674002	0.983479
rs10792832_PICALM	Transthyretin	0.026392	0.0273943	0.676762	0.983479
rs983392_MS4A6A	Lipopolysaccharide-binding protein	-0.0221431	-0.0279795	0.670257	0.983479
rs983392_MS4A6A	Leucine-rich alpha-2-glycoprotein	0.0185588	0.0274782	0.675827	0.983479
rs10498633_RIN-SLC24A	Hemoglobin subunit alpha	-0.0362967	-0.0289097	0.659968	0.983479
rs10948363_CD2AP	Gelsolin	-0.0112827	-0.0269124	0.682136	0.983479
rs10498633_RIN-SLC24A	Pregnancy zone protein	-0.0778398	-0.0285856	0.663546	0.983479
rs11218343_SORL1	Kininogen-1	-0.0267865	-0.0286891	0.662402	0.983479
rs983392_MS4A6A	Serotransferrin	-0.0101114	-0.025894	0.693546	0.983479
rs983392_MS4A6A	Complement C1r subcomponent-like protein	0.0108044	0.0274022	0.676674	0.983479
rs17125944_FERMT2	Vitronectin	0.0178642	0.0286007	0.663379	0.983479
rs9331896_CLU	Complement C1s subcomponent	-0.0100372	-0.0287627	0.66159	0.983479
rs7274581_CASS4	Carbonic anhydrase 1	-0.0526542	-0.0282028	0.667781	0.983479
rs10948363_CD2AP	Retinol-binding protein 4	-0.0195277	-0.0268066	0.683318	0.983479
rs35349669_INPP5D	Complement C1q subcomponent subunit C	-0.0109666	-0.0266121	0.685493	0.983479
rs11218343_SORL1	Cystatin-C	-0.037217	-0.0272215	0.678687	0.983479
rs1476679_ZCWPW1	Phosphatidylinositol-glycan-specific phospholipase D	-0.0178874	-0.0282278	0.667504	0.983479
rs10498633_RIN-SLC24A	Ceruloplasmin	0.0116214	0.0261734	0.690409	0.983479
rs10498633_RIN-SLC24A	Complement C3	0.0124633	0.0279858	0.670187	0.983479
rs7274581_CASS4	Beta-2-glycoprotein 1	0.0212834	0.0278431	0.671771	0.983479
rs9331896_CLU	Alpha-2-HS-glycoprotein	0.0102759	0.0261386	0.690799	0.983479
rs7274581_CASS4	Glutathione peroxidase 3	-0.0178459	-0.025937	0.693063	0.983479
rs6656401_CR1	Inter-alpha-trypsin inhibitor heavy chain H2	-0.0111081	-0.0279261	0.670849	0.983479
rs17125944_FERMT2	Attractin	0.0148248	0.0261113	0.691106	0.983479
APOE_e2	Apolipoprotein A-IV	0.0371348	0.0282184	0.667609	0.983479
rs28834970_PTK2B	Alpha-1B-glycoprotein	-0.0171777	-0.0259079	0.69339	0.983479
rs35349669_INPP5D	Apolipoprotein M	-0.0133354	-0.0292724	0.655973	0.983479
rs9331896_CLU	Apolipoprotein L1	-0.0149682	-0.0269037	0.682233	0.983479
rs4147929_ABCA7	Complement C1r subcomponent-like protein	0.0139197	0.0276322	0.674115	0.983479
rs190982_MEF2C	Beta-2-glycoprotein 1	0.0126059	0.0261085	0.691137	0.983479
rs7274581_CASS4	Apolipoprotein C-III	0.0316887	0.0255732	0.697155	0.984352
rs2718058_NME8	Leucine-rich alpha-2-glycoprotein	-0.0168327	-0.0255006	0.697973	0.984352
rs4147929_ABCA7	Kallistatin	0.0161447	0.0254683	0.698336	0.984352
rs4147929_ABCA7	Adipocyte plasma membrane-associated protein	-0.0266077	-0.0257125	0.695588	0.984352
rs4147929_ABCA7	Apolipoprotein C-II	0.0286287	0.0255571	0.697337	0.984352
rs28834970_PTK2B	Complement C5	-0.00864773	-0.0255133	0.69783	0.984352
rs983392_MS4A6A	Apolipoprotein E	0.0170833	0.0254688	0.698331	0.984352
rs6656401_CR1	Protein S100-A9	-0.0300137	-0.0255355	0.69758	0.984352
rs35349669_INPP5D	Alpha-1-acid glycoprotein 1	-0.0145584	-0.0254056	0.699043	0.984612
rs6656401_CR1	Apolipoprotein C-I	0.0132108	0.0184858	0.778489	0.986379
rs10792832_PICALM	Complement component C9	-0.011298	-0.018755	0.775349	0.986379
rs10792832_PICALM	Complement factor I	-0.00893062	-0.0205983	0.753947	0.986379
rs10792832_PICALM	Cystatin-C	0.00931342	0.0185959	0.777205	0.986379
rs28834970_PTK2B	Alpha-2-HS-glycoprotein	0.00679437	0.0169042	0.797011	0.986379
rs28834970_PTK2B	Alpha-2-antiplasmin	0.00866769	0.0200901	0.759829	0.986379
rs28834970_PTK2B	Apolipoprotein A-II	-0.00807726	-0.016687	0.799562	0.986379
rs4147929_ABCA7	Attractin	0.00815091	0.0172311	0.793172	0.986379
rs4147929_ABCA7	Carboxypeptidase B2	0.0399013	0.0243506	0.710971	0.986379
rs4147929_ABCA7	Ceruloplasmin	0.00835055	0.0161527	0.805851	0.986379
rs4147929_ABCA7	Cholinesterase	-0.0130401	-0.0222152	0.735326	0.986379
rs190982_MEF2C	Attractin	0.00592401	0.016101	0.80646	0.986379
rs4147929_ABCA7	Peroxiredoxin-2	-0.0339933	-0.0226497	0.730348	0.986379
rs1476679_ZCWPW1	CD5 antigen-like	0.0275083	0.0217794	0.74033	0.986379
rs10838725_CELF1	Beta-2-glycoprotein 1	-0.00825682	-0.0183172	0.780459	0.986379
rs10838725_CELF1	Coagulation factor XII	-0.0167187	-0.0233824	0.721979	0.986379
APOE_e4	Vitamin K-dependent protein S	-0.0117502	-0.0226782	0.730022	0.986379
rs6656401_CR1	Prothrombin	-0.00944527	-0.0231341	0.724811	0.986379
APOE_e2	Apolipoprotein C-III	0.0242137	0.0164502	0.802349	0.986379
rs6656401_CR1	L-selectin	-0.00957007	-0.0209767	0.749576	0.986379
rs6656401_CR1	Lysozyme C	0.0121916	0.0201536	0.759094	0.986379
rs9331896_CLU	Lysozyme C	0.0121118	0.0212259	0.746702	0.986379
rs17125944_FERMT2	Apolipoprotein L1	0.0147586	0.0168301	0.797881	0.986379
rs1476679_ZCWPW1	Alpha-2-HS-glycoprotein	-0.0085066	-0.0188089	0.774721	0.986379
rs10838725_CELF1	Alpha-2-macroglobulin	-0.0102281	-0.0174397	0.790726	0.986379
rs7274581_CASS4	Fibulin-1	-0.0183837	-0.0237671	0.717598	0.986379
rs7274581_CASS4	Hemoglobin subunit alpha	0.0297338	0.0165179	0.801552	0.986379
rs7274581_CASS4	Inter-alpha-trypsin inhibitor heavy chain H2	-0.00989338	-0.016306	0.804046	0.986379
rs983392_MS4A6A	Attractin	0.00756034	0.0204197	0.756012	0.986379
rs35349669_INPP5D	Afamin	-0.0121969	-0.0237344	0.71797	0.986379
rs7274581_CASS4	Serum paraoxonase/arylesterase 1	-0.0212592	-0.0202889	0.757527	0.986379
rs9331896_CLU	Apolipoprotein C-III	0.0144166	0.0188139	0.774663	0.986379
rs2718058_NME8	Complement C5	0.00614972	0.0184655	0.778726	0.986379
rs10498633_RIN-SLC24A	Apolipoprotein B-100	-0.0232614	-0.017491	0.790125	0.986379
rs2718058_NME8	Apolipoprotein C-III	-0.0131627	-0.0170996	0.794716	0.986379
rs11218343_SORL1	Fibrinogen alpha chain	0.0441712	0.0232054	0.723998	0.986379
rs35349669_INPP5D	Alpha-1-antitrypsin	0.00659736	0.0191338	0.770936	0.986379
rs11218343_SORL1	Complement factor I	-0.0247588	-0.0209191	0.750241	0.986379
rs1476679_ZCWPW1	Vitamin K-dependent protein S	-0.0100005	-0.0194544	0.767208	0.986379
rs1476679_ZCWPW1	Zinc-alpha-2-glycoprotein	0.0157755	0.0196054	0.765453	0.986379
rs2718058_NME8	Carbonic anhydrase 1	0.0240616	0.0207465	0.752234	0.986379
rs2718058_NME8	Carboxypeptidase B2	-0.0231108	-0.0184374	0.779055	0.986379
rs10498633_RIN-SLC24A	Complement component C9	0.0153146	0.0224614	0.732505	0.986379
rs983392_MS4A6A	Apolipoprotein C-II	0.0190931	0.0217764	0.740364	0.986379
rs9331896_CLU	Apolipoprotein M	-0.0114535	-0.0238788	0.716328	0.986379
rs35349669_INPP5D	Apolipoprotein C-II	-0.0144329	-0.0178147	0.786333	0.986379
rs28834970_PTK2B	Retinol-binding protein 4	-0.0130804	-0.0202128	0.758408	0.986379
rs28834970_PTK2B	Vitamin K-dependent protein S	-0.00941581	-0.0206106	0.753804	0.986379
rs28834970_PTK2B	Vitronectin	-0.00701963	-0.0173259	0.792061	0.986379
rs10498633_RIN-SLC24A	Fibrinogen beta chain	-0.0146567	-0.0218188	0.739878	0.986379
rs10498633_RIN-SLC24A	Fibulin-1	0.0109905	0.0203721	0.756564	0.986379
rs10498633_RIN-SLC24A	Haptoglobin	0.0352354	0.0215214	0.743298	0.986379
rs2718058_NME8	Apolipoprotein A-IV	-0.0148019	-0.0215081	0.743451	0.986379
rs11218343_SORL1	Complement C1r subcomponent-like protein	-0.0248067	-0.0237725	0.717537	0.986379
rs11218343_SORL1	Complement factor H	0.0283703	0.0219519	0.738348	0.986379
rs983392_MS4A6A	CD5 antigen-like	0.0186869	0.0165591	0.801067	0.986379
rs983392_MS4A6A	Complement C1q subcomponent subunit C	0.00866659	0.019433	0.767456	0.986379
rs7274581_CASS4	Fibrinogen alpha chain	-0.022589	-0.019963	0.761303	0.986379
rs11218343_SORL1	Ceruloplasmin	-0.0240845	-0.0224899	0.732177	0.986379
rs11771145_EPHA1	Apolipoprotein A-II	0.0114824	0.0245164	0.709091	0.986379
rs11771145_EPHA1	Apolipoprotein E	0.0128633	0.0199258	0.761734	0.986379
rs11771145_EPHA1	Apolipoprotein L1	0.0130127	0.0236431	0.719009	0.986379
rs11771145_EPHA1	CD5 antigen-like	-0.0184398	-0.0169778	0.796145	0.986379
rs11771145_EPHA1	Carbonic anhydrase 1	-0.019571	-0.0171356	0.794293	0.986379
rs11771145_EPHA1	Cholinesterase	-0.0100257	-0.0226733	0.730078	0.986379
rs10498633_RIN-SLC24A	Peroxiredoxin-2	0.0250883	0.0194631	0.767107	0.986379
rs10498633_RIN-SLC24A	Phosphatidylinositol-glycan-specific phospholipase D	-0.0139039	-0.0223797	0.73344	0.986379
rs10948363_CD2AP	Vitronectin	0.0101433	0.0222407	0.735034	0.986379
rs35349669_INPP5D	Complement C1s subcomponent	0.00553376	0.0166962	0.799455	0.986379
rs7274581_CASS4	Apolipoprotein D	0.0260909	0.0247322	0.706648	0.986379
rs6733839_BIN1	L-selectin	-0.00747629	-0.017434	0.790793	0.986379
rs6733839_BIN1	Lipopolysaccharide-binding protein	-0.0141426	-0.0184326	0.77911	0.986379
rs7274581_CASS4	Vitronectin	0.0112826	0.0176064	0.788773	0.986379
rs10838725_CELF1	Prothrombin	-0.00639474	-0.0174124	0.791046	0.986379
rs10838725_CELF1	Thyroxine-binding globulin	-0.00605559	-0.0167874	0.798382	0.986379
rs11218343_SORL1	Fibulin-1	-0.0260872	-0.020049	0.760306	0.986379
rs11218343_SORL1	Glutathione peroxidase 3	0.0267915	0.0231471	0.724663	0.986379
rs11218343_SORL1	Hyaluronan-binding protein 2	0.0239854	0.0221391	0.736199	0.986379
rs10498633_RIN-SLC24A	Attractin	0.00988714	0.024336	0.711136	0.986379
rs10498633_RIN-SLC24A	Complement factor B	0.0107662	0.0234714	0.720965	0.986379
rs10498633_RIN-SLC24A	Thyroxine-binding globulin	-0.0104404	-0.0244708	0.709608	0.986379
rs6733839_BIN1	Fibrinogen gamma chain	-0.0138779	-0.0236609	0.718806	0.986379
APOE_e4	Apolipoprotein C-III	-0.0191705	-0.0215757	0.742673	0.986379
rs11218343_SORL1	Apolipoprotein A-I	-0.0241534	-0.0217546	0.740615	0.986379
rs11771145_EPHA1	Complement factor H	-0.0111206	-0.0236616	0.718799	0.986379
rs9331896_CLU	Alpha-1-acid glycoprotein 1	-0.00990947	-0.0164243	0.802653	0.986379
rs35349669_INPP5D	Fibronectin	-0.0224481	-0.0184639	0.778745	0.986379
rs7274581_CASS4	Alpha-2-antiplasmin	0.0148543	0.0217676	0.740466	0.986379
rs10948363_CD2AP	Apolipoprotein L1	0.0159404	0.024895	0.704806	0.986379
rs10948363_CD2AP	Pigment epithelium-derived factor	-0.00914938	-0.0170182	0.795671	0.986379
rs10948363_CD2AP	Protein S100-A9	-0.0316273	-0.0247869	0.70603	0.986379
rs10948363_CD2AP	Apolipoprotein A-IV	-0.019225	-0.0243834	0.710599	0.986379
rs3865444_CD33	Protein S100-A9	-0.0206639	-0.0181388	0.782542	0.986379
rs11771145_EPHA1	Alpha-1B-glycoprotein	0.0133771	0.0208514	0.751022	0.986379
rs35349669_INPP5D	Hemopexin	0.0053973	0.0181187	0.782778	0.986379
rs983392_MS4A6A	Glutathione peroxidase 3	0.0087173	0.0199325	0.761656	0.986379
rs8093731_DSG2	CD5 antigen-like	-0.0927152	-0.0200329	0.760492	0.986379
rs28834970_PTK2B	Lysozyme C	0.0116645	0.0199945	0.760938	0.986379
rs8093731_DSG2	Apolipoprotein L1	0.046943	0.0200158	0.76069	0.986379
rs10948363_CD2AP	Complement C1r subcomponent-like protein	0.00918812	0.0208122	0.751476	0.986379
rs11771145_EPHA1	Complement C3	-0.00817549	-0.0209303	0.750111	0.986379
rs10792832_PICALM	Zinc-alpha-2-glycoprotein	0.0113424	0.0162731	0.804433	0.986379
rs11218343_SORL1	Adiponectin	-0.0664481	-0.0238619	0.716519	0.986379
rs11218343_SORL1	Alpha-1-antitrypsin	0.0199871	0.0202389	0.758106	0.986379
rs28834970_PTK2B	Clusterin	-0.00651667	-0.0215909	0.742498	0.986379
rs3865444_CD33	Complement C5	-0.00548467	-0.0161004	0.806467	0.986379
rs28834970_PTK2B	Complement factor I	0.0108953	0.0244936	0.709349	0.986379
rs3865444_CD33	Heparin cofactor 2	-0.00825751	-0.0162397	0.804826	0.986379
rs28834970_PTK2B	Cystatin-C	-0.00941013	-0.0183132	0.780504	0.986379
rs28834970_PTK2B	Fibrinogen alpha chain	0.0126823	0.0177276	0.787354	0.986379
rs11771145_EPHA1	Phospholipid transfer protein	0.010687	0.0208895	0.750582	0.986379
rs11771145_EPHA1	Complement C1r subcomponent-like protein	-0.00734725	-0.0193615	0.768288	0.986379
rs6733839_BIN1	Clusterin	-0.0061529	-0.0209153	0.750285	0.986379
rs8093731_DSG2	Carboxypeptidase B2	-0.110881	-0.0210801	0.748383	0.986379
rs10948363_CD2AP	Apolipoprotein A-I	0.0101087	0.0215208	0.743305	0.986379
rs7274581_CASS4	Apolipoprotein C-II	0.0332559	0.0241089	0.713713	0.986379
rs3865444_CD33	Pregnancy zone protein	-0.0616823	-0.0248643	0.705153	0.986379
APOE_e4	Apolipoprotein D	-0.0173575	-0.0229463	0.726956	0.986379
APOE_e4	Cholinesterase	-0.0126743	-0.0244536	0.709802	0.986379
rs6733839_BIN1	Carboxypeptidase B2	0.0236639	0.0190312	0.772131	0.986379
rs10838725_CELF1	Kininogen-1	0.00535569	0.0163631	0.803373	0.986379
rs6733839_BIN1	Complement C3	-0.00966872	-0.0245732	0.708448	0.986379
rs6733839_BIN1	Apolipoprotein C-I	-0.0163311	-0.0243115	0.711414	0.986379
rs9331896_CLU	Complement C5	-0.00683861	-0.0206276	0.753609	0.986379
rs17125944_FERMT2	Retinol-binding protein 4	0.018224	0.0182667	0.781047	0.986379
rs17125944_FERMT2	Lysozyme C	-0.0169273	-0.018821	0.774579	0.986379
rs3865444_CD33	Attractin	0.00899712	0.0243083	0.711451	0.986379
rs3865444_CD33	Beta-2-glycoprotein 1	-0.0116021	-0.0238866	0.716239	0.986379
rs6656401_CR1	Ceruloplasmin	0.00740179	0.0177352	0.787264	0.986379
rs3865444_CD33	Carboxypeptidase B2	0.030822	0.0240395	0.714501	0.986379
rs190982_MEF2C	Alpha-1-antichymotrypsin	0.00878482	0.0212054	0.746938	0.986379
rs190982_MEF2C	Alpha-2-antiplasmin	-0.00807023	-0.018723	0.775722	0.986379
rs35349669_INPP5D	Thyroxine-binding globulin	-0.0085089	-0.0236837	0.718547	0.986379
rs8093731_DSG2	Cystatin-C	-0.0364771	-0.0172173	0.793334	0.986379
rs8093731_DSG2	Fibrinogen beta chain	0.0541138	0.0215539	0.742923	0.986379
rs11771145_EPHA1	Fibrinogen gamma chain	-0.0101642	-0.0174563	0.790531	0.986379
rs983392_MS4A6A	Phosphatidylinositol-glycan-specific phospholipase D	0.00971524	0.0171594	0.794014	0.986379
rs1476679_ZCWPW1	Fibronectin	0.0370729	0.0251749	0.701645	0.986379
rs1476679_ZCWPW1	Hyaluronan-binding protein 2	-0.00908031	-0.0198187	0.762976	0.986379
rs9331896_CLU	Heparin cofactor 2	-0.00981188	-0.0198278	0.762871	0.986379
rs9331896_CLU	Complement C3	-0.00637849	-0.0161543	0.805832	0.986379
rs6733839_BIN1	Apolipoprotein L1	0.0105342	0.0190006	0.772487	0.986379
rs6733839_BIN1	Attractin	-0.00823545	-0.0229431	0.726992	0.986379
rs1476679_ZCWPW1	Peroxiredoxin-2	0.0232806	0.017707	0.787594	0.986379
rs17125944_FERMT2	Cystatin-C	-0.0169713	-0.0214238	0.744422	0.986379
rs17125944_FERMT2	Fetuin-B	-0.0310111	-0.0178413	0.786022	0.986379
rs1476679_ZCWPW1	Alpha-1-acid glycoprotein 1	-0.0117265	-0.0168947	0.797122	0.986379
rs1476679_ZCWPW1	Alpha-2-macroglobulin	0.0175825	0.0248507	0.705307	0.986379
APOE_e2	Fetuin-B	0.0348953	0.016473	0.80208	0.986379
rs190982_MEF2C	Carbonic anhydrase 1	-0.0285584	-0.0242172	0.712484	0.986379
rs4147929_ABCA7	Pregnancy zone protein	-0.0614805	-0.0193915	0.767939	0.986379
rs4147929_ABCA7	Prothrombin	-0.00833357	-0.0164778	0.802024	0.986379
rs10792832_PICALM	Alpha-1B-glycoprotein	-0.0121517	-0.0188037	0.774782	0.986379
rs28834970_PTK2B	Apolipoprotein B-100	0.0215193	0.0178507	0.785912	0.986379
rs11771145_EPHA1	Serotransferrin	-0.00896066	-0.0238427	0.716738	0.986379
rs11771145_EPHA1	Vitronectin	-0.00846328	-0.0215888	0.742523	0.986379
rs9271192_HLA-DRB5/1	Complement C3	0.00715547	0.0179915	0.784265	0.986379
rs9271192_HLA-DRB5/1	Fibronectin	-0.022748	-0.0176427	0.788347	0.986379
rs4147929_ABCA7	Apolipoprotein L1	-0.0170428	-0.0233265	0.722616	0.986379
rs190982_MEF2C	Complement C5	0.00677545	0.0200084	0.760776	0.986379
rs190982_MEF2C	Fibulin-1	-0.00828187	-0.0169513	0.796457	0.986379
rs190982_MEF2C	Apolipoprotein A-II	-0.00803653	-0.0166186	0.800367	0.986379
rs190982_MEF2C	Lysozyme C	-0.0138897	-0.0238313	0.716868	0.986379
rs4147929_ABCA7	Hyaluronan-binding protein 2	0.00927649	0.0177368	0.787245	0.986379
rs8093731_DSG2	Serum albumin	0.019154	0.0214307	0.744342	0.986379
rs9271192_HLA-DRB5/1	Complement C1r subcomponent	0.00800288	0.0238296	0.716888	0.986379
rs11771145_EPHA1	Protein S100-A9	0.0204621	0.0186566	0.776497	0.986379
rs10792832_PICALM	CD5 antigen-like	0.0209973	0.019192	0.770259	0.986379
rs28834970_PTK2B	Beta-2-glycoprotein 1	0.00932779	0.0193008	0.768993	0.986379
rs28834970_PTK2B	CD5 antigen-like	0.0242545	0.0216078	0.742304	0.986379
rs4147929_ABCA7	Phosphatidylinositol-glycan-specific phospholipase D	-0.0168218	-0.0232551	0.72343	0.986379
rs4147929_ABCA7	Pigment epithelium-derived factor	0.013439	0.021907	0.738863	0.986379
rs4147929_ABCA7	Complement factor B	0.0121199	0.0226935	0.729846	0.986379
rs4147929_ABCA7	Fetuin-B	-0.0242699	-0.0167589	0.798718	0.986379
rs10792832_PICALM	Complement C3	0.00868458	0.022072	0.736969	0.986379
rs10792832_PICALM	Complement C5	-0.00535198	-0.0162001	0.805293	0.986379
rs4147929_ABCA7	Complement C1s subcomponent	-0.0105965	-0.0231229	0.724939	0.986379
rs190982_MEF2C	Prothrombin	-0.00798974	-0.020311	0.757271	0.986379
rs9271192_HLA-DRB5/1	Alpha-2-antiplasmin	0.00808081	0.0190112	0.772364	0.986379
APOE_e4	Lysozyme C	-0.014009	-0.021173	0.747312	0.986379
APOE_e4	Serotransferrin	0.00897191	0.0203669	0.756624	0.986379
APOE_e4	Serum paraoxonase/arylesterase 1	-0.0152187	-0.0202553	0.757915	0.986379
rs6656401_CR1	Phospholipid transfer protein	0.0110106	0.0200829	0.759913	0.986379
rs10838725_CELF1	Complement C1s subcomponent	-0.00740563	-0.0222542	0.734879	0.986379
rs10838725_CELF1	Complement factor B	-0.00864049	-0.0222798	0.734586	0.986379
rs10838725_CELF1	Fetuin-B	-0.0172827	-0.0164345	0.802534	0.986379
rs1476679_ZCWPW1	Apolipoprotein A-I	-0.00871983	-0.0185714	0.77749	0.986379
rs1476679_ZCWPW1	Apolipoprotein C-I	0.0148211	0.0191118	0.771192	0.986379
rs1476679_ZCWPW1	Complement C3	0.00894612	0.0196948	0.764415	0.986379
rs1476679_ZCWPW1	Fetuin-B	-0.0262735	-0.0207099	0.752657	0.986379
rs1476679_ZCWPW1	Apolipoprotein E	-0.0152204	-0.0202743	0.757695	0.986379
rs9331896_CLU	Thyroxine-binding globulin	0.00858663	0.0226996	0.729777	0.986379
rs6656401_CR1	Attractin	0.00726754	0.0190312	0.772131	0.986379
APOE_e2	Hemoglobin subunit alpha	-0.036687	-0.0171572	0.79404	0.986379
rs6656401_CR1	Complement C3	0.0100625	0.0240388	0.71451	0.986379
APOE_e2	Complement factor B	0.0183923	0.0235434	0.720144	0.986379
APOE_e2	Complement C1q subcomponent subunit C	0.0185648	0.0222746	0.734645	0.986379
rs6656401_CR1	Cholinesterase	-0.00773155	-0.0163157	0.803931	0.986379
APOE_e2	Phospholipid transfer protein	-0.020258	-0.0203925	0.756327	0.986379
APOE_e2	L-selectin	-0.0200322	-0.0242332	0.712302	0.986379
rs6656401_CR1	Apolipoprotein C-II	-0.0146552	-0.0162058	0.805225	0.986379
rs6656401_CR1	Apolipoprotein M	0.0108942	0.0214242	0.744417	0.986379
rs6656401_CR1	Complement C1r subcomponent	-0.00852088	-0.0241062	0.713744	0.986379
rs17125944_FERMT2	Serotransferrin	-0.00960822	-0.0160459	0.80711	0.986526
APOE_e2	Transthyretin	0.0234233	0.0126127	0.847811	0.98756
rs9331896_CLU	Ig mu chain C region	-0.0119685	-0.0091784	0.888934	0.98756
rs6656401_CR1	Haptoglobin	0.0229633	0.0149219	0.820384	0.98756
rs6656401_CR1	Hemoglobin subunit alpha	-0.0116577	-0.00987839	0.880524	0.98756
rs6656401_CR1	Hemopexin	-0.00255511	-0.00768449	0.906922	0.98756
APOE_e2	Clusterin	-0.00441181	-0.00777986	0.905772	0.98756
rs9271192_HLA-DRB5/1	Apolipoprotein C-II	0.00683051	0.00794982	0.903723	0.98756
rs4147929_ABCA7	Transthyretin	-0.0157835	-0.0124318	0.849968	0.98756
rs190982_MEF2C	Leucine-rich alpha-2-glycoprotein	-0.00908661	-0.0135384	0.836792	0.98756
rs190982_MEF2C	Gelsolin	0.00343158	0.00922268	0.888401	0.98756
rs190982_MEF2C	Hemopexin	0.0033205	0.010365	0.874686	0.98756
APOE_e2	Apolipoprotein L1	0.013244	0.0123924	0.850438	0.98756
APOE_e2	Complement factor I	-0.00925489	-0.0110737	0.866195	0.98756
rs6656401_CR1	Retinol-binding protein 4	-0.0071623	-0.0106735	0.870988	0.98756
APOE_e2	Alpha-2-HS-glycoprotein	0.00605426	0.00801705	0.902913	0.98756
APOE_e2	Alpha-1B-glycoprotein	0.0169705	0.013623	0.835787	0.98756
rs4147929_ABCA7	Glutathione peroxidase 3	-0.0043794	-0.0078378	0.905073	0.98756
rs9331896_CLU	Inter-alpha-trypsin inhibitor heavy chain H2	-0.00377702	-0.0100667	0.878264	0.98756
rs9331896_CLU	Lipopolysaccharide-binding protein	0.0066161	0.00859287	0.895978	0.98756
rs4147929_ABCA7	Inter-alpha-trypsin inhibitor heavy chain H2	-0.0039693	-0.00805594	0.902444	0.98756
rs8093731_DSG2	Vitamin K-dependent protein S	-0.0171729	-0.00911701	0.889672	0.98756
APOE_e2	Attractin	0.00579328	0.00837262	0.898629	0.98756
rs6656401_CR1	Kallistatin	0.00476569	0.0093125	0.887322	0.98756
rs6656401_CR1	Lipopolysaccharide-binding protein	0.00720622	0.00882833	0.893144	0.98756
rs8093731_DSG2	Protein S100-A9	-0.0502082	-0.010743	0.870156	0.98756
rs17125944_FERMT2	Afamin	-0.00798155	-0.0093591	0.886762	0.98756
rs17125944_FERMT2	Alpha-1-antitrypsin	-0.00736649	-0.0128739	0.844699	0.98756
rs17125944_FERMT2	Complement factor I	0.0106832	0.0155786	0.812622	0.98756
rs6733839_BIN1	Apolipoprotein A-I	0.00530253	0.0130375	0.842751	0.98756
rs11771145_EPHA1	Pregnancy zone protein	-0.0199031	-0.0083334	0.899102	0.98756
rs9271192_HLA-DRB5/1	Afamin	-0.00650745	-0.0119404	0.855832	0.98756
rs4147929_ABCA7	Alpha-1-acid glycoprotein 1	-0.00847197	-0.0106926	0.870759	0.98756
rs8093731_DSG2	Pigment epithelium-derived factor	0.0301348	0.0153031	0.815876	0.98756
rs11771145_EPHA1	Transthyretin	-0.00831955	-0.00869878	0.894703	0.98756
rs11771145_EPHA1	Fibrinogen alpha chain	-0.00838383	-0.0121116	0.853789	0.98756
rs3865444_CD33	Alpha-2-antiplasmin	0.00550824	0.0127032	0.846732	0.98756
rs10792832_PICALM	Apolipoprotein A-I	0.00601376	0.0147863	0.821989	0.98756
rs28834970_PTK2B	Complement C3	0.00398498	0.00987143	0.880608	0.98756
rs3865444_CD33	Apolipoprotein A-IV	-0.00638182	-0.00906589	0.890287	0.98756
rs2718058_NME8	Protein S100-A9	-0.0155033	-0.01392	0.832259	0.98756
rs10838725_CELF1	Complement C1q subcomponent subunit C	0.00540836	0.0130715	0.842346	0.98756
rs9331896_CLU	Pigment epithelium-derived factor	0.0067886	0.0145322	0.824998	0.98756
rs10838725_CELF1	Complement C1r subcomponent-like protein	-0.00365711	-0.00999749	0.879095	0.98756
rs17125944_FERMT2	Apolipoprotein A-I	0.00594898	0.00924761	0.888102	0.98756
rs190982_MEF2C	Coagulation factor XII	0.00602654	0.00786895	0.904698	0.98756
rs190982_MEF2C	Ceruloplasmin	0.00494793	0.0123051	0.85148	0.98756
rs10792832_PICALM	Apolipoprotein L1	0.0059141	0.0106673	0.871063	0.98756
rs10792832_PICALM	Apolipoprotein D	-0.00558828	-0.00859626	0.895937	0.98756
APOE_e4	Plasminogen	-0.00528171	-0.0131276	0.841678	0.98756
rs6733839_BIN1	Alpha-1B-glycoprotein	0.0086057	0.0133165	0.839431	0.98756
rs35349669_INPP5D	Serum albumin	-0.00210944	-0.0104753	0.873364	0.98756
rs9271192_HLA-DRB5/1	Apolipoprotein L1	0.00654458	0.0116784	0.858962	0.98756
rs8093731_DSG2	Fibrinogen alpha chain	0.0307408	0.0104217	0.874006	0.98756
rs1476679_ZCWPW1	Complement C2	-0.00756096	-0.0133312	0.839256	0.98756
rs17125944_FERMT2	Ig mu chain C region	-0.0223465	-0.0108726	0.868603	0.98756
rs6656401_CR1	Vitamin K-dependent protein S	-0.00587045	-0.0123924	0.850438	0.98756
rs1476679_ZCWPW1	Lysozyme C	0.00944047	0.0143814	0.826786	0.98756
rs1476679_ZCWPW1	Complement C1s subcomponent	-0.00360997	-0.00899225	0.891172	0.98756
APOE_e4	L-selectin	0.00460175	0.00922203	0.888409	0.98756
rs190982_MEF2C	Alpha-2-macroglobulin	0.00929192	0.0147915	0.821927	0.98756
rs3865444_CD33	Coagulation factor XII	-0.0116068	-0.0150652	0.818689	0.98756
rs3865444_CD33	Apolipoprotein M	-0.00769074	-0.0156044	0.812317	0.98756
rs3865444_CD33	Fetuin-B	0.00882245	0.0077859	0.905699	0.98756
rs8093731_DSG2	Plasminogen	-0.0121691	-0.00831979	0.899266	0.98756
rs10498633_RIN-SLC24A	Apolipoprotein C-III	-0.0124899	-0.0144514	0.825956	0.98756
rs1476679_ZCWPW1	Ig mu chain C region	0.0135759	0.00904986	0.890479	0.98756
rs1476679_ZCWPW1	Inter-alpha-trypsin inhibitor heavy chain H2	-0.00377477	-0.00874531	0.894143	0.98756
rs11218343_SORL1	Serotransferrin	-0.0128781	-0.0124612	0.849618	0.98756
rs10838725_CELF1	Inter-alpha-trypsin inhibitor heavy chain H2	-0.00313201	-0.00875373	0.894042	0.98756
rs17125944_FERMT2	Phosphatidylinositol-glycan-specific phospholipase D	-0.01163	-0.0133955	0.838491	0.98756
rs17125944_FERMT2	Pigment epithelium-derived factor	0.00810197	0.0110037	0.867033	0.98756
rs2718058_NME8	Peroxiredoxin-2	0.0172197	0.0149988	0.819474	0.98756
rs1476679_ZCWPW1	L-selectin	-0.00654184	-0.013214	0.84065	0.98756
rs10948363_CD2AP	Alpha-1-acid glycoprotein 1	-0.00699698	-0.0100767	0.878145	0.98756
rs9271192_HLA-DRB5/1	Serotransferrin	0.0043012	0.0112402	0.864203	0.98756
rs11771145_EPHA1	Peroxiredoxin-2	0.00903166	0.00798848	0.903257	0.98756
rs35349669_INPP5D	Clusterin	-0.00297367	-0.0106056	0.871802	0.98756
rs8093731_DSG2	Apolipoprotein C-II	-0.0450698	-0.012534	0.84875	0.98756
rs10948363_CD2AP	Apolipoprotein A-II	0.00531363	0.00975199	0.882042	0.98756
rs10948363_CD2AP	Alpha-1-antitrypsin	-0.00625705	-0.0149759	0.819745	0.98756
rs28834970_PTK2B	Haptoglobin	0.016843	0.0113491	0.8629	0.98756
rs11771145_EPHA1	Haptoglobin	-0.0124258	-0.00865313	0.895252	0.98756
rs11771145_EPHA1	Hemoglobin subunit alpha	0.0128729	0.0116899	0.858825	0.98756
rs28834970_PTK2B	Fibronectin	-0.0141759	-0.0108318	0.869092	0.98756
rs8093731_DSG2	Fibrinogen gamma chain	0.0262561	0.0105822	0.872082	0.98756
rs9271192_HLA-DRB5/1	Lipopolysaccharide-binding protein	0.00685523	0.0088393	0.893012	0.98756
rs9271192_HLA-DRB5/1	Phosphatidylinositol-glycan-specific phospholipase D	-0.00795703	-0.0143415	0.827259	0.98756
rs8093731_DSG2	Complement C1q subcomponent subunit B	-0.0204941	-0.00900335	0.891039	0.98756
rs28834970_PTK2B	Fetuin-B	-0.0131417	-0.011656	0.859231	0.98756
rs28834970_PTK2B	Fibrinogen gamma chain	0.00840805	0.0139722	0.831639	0.98756
rs35349669_INPP5D	Phospholipid transfer protein	-0.00686592	-0.0139785	0.831565	0.98756
rs7274581_CASS4	Apolipoprotein A-II	-0.0120284	-0.0157111	0.811059	0.98756
rs35349669_INPP5D	Peroxiredoxin-2	0.0149498	0.0137727	0.834008	0.98756
rs190982_MEF2C	Adiponectin	0.0103872	0.00993419	0.879854	0.98756
rs35349669_INPP5D	Vitamin K-dependent protein S	0.00625135	0.01473	0.822655	0.98756
rs28834970_PTK2B	Carboxypeptidase B2	-0.0109261	-0.00856461	0.896318	0.98756
rs10838725_CELF1	Zinc-alpha-2-glycoprotein	-0.00827474	-0.012406	0.850276	0.98756
rs9331896_CLU	Hemoglobin subunit alpha	-0.0109414	-0.00982912	0.881116	0.98756
rs11218343_SORL1	Complement C1r subcomponent	0.00983567	0.0108442	0.868943	0.98756
rs10498633_RIN-SLC24A	Fibrinogen alpha chain	0.00938973	0.0118975	0.856346	0.98756
rs28834970_PTK2B	Protein S100-A9	0.0153692	0.0135589	0.836549	0.98756
rs7274581_CASS4	Kallistatin	0.00963457	0.0123425	0.851034	0.98756
rs28834970_PTK2B	Serum albumin	-0.00283253	-0.013067	0.8424	0.98756
rs10498633_RIN-SLC24A	Cystatin-C	-0.00810351	-0.0142953	0.827806	0.98756
rs35349669_INPP5D	Complement C5	0.00282204	0.00896238	0.891532	0.98756
rs7274581_CASS4	Ceruloplasmin	0.00793403	0.0124631	0.849596	0.98756
rs10948363_CD2AP	Complement factor B	0.00741294	0.015838	0.809561	0.98756
rs2718058_NME8	Alpha-1-antichymotrypsin	0.0034276	0.0084127	0.898147	0.98756
rs11771145_EPHA1	Apolipoprotein C-I	0.010117	0.0151712	0.817435	0.98756
rs11771145_EPHA1	Alpha-2-HS-glycoprotein	-0.00373261	-0.00959768	0.883895	0.98756
rs35349669_INPP5D	Complement factor B	0.00411748	0.0106599	0.871152	0.98756
rs28834970_PTK2B	Serotransferrin	-0.00393195	-0.0101232	0.877587	0.98756
rs10948363_CD2AP	Lysozyme C	0.00830089	0.0126402	0.847484	0.98756
rs10948363_CD2AP	Peroxiredoxin-2	-0.0131828	-0.0100226	0.878793	0.98756
rs7274581_CASS4	Alpha-1-antichymotrypsin	0.00678935	0.0103517	0.874845	0.98756
rs11771145_EPHA1	Afamin	0.00808658	0.015108	0.818182	0.98756
rs35349669_INPP5D	Glutathione peroxidase 3	-0.00408969	-0.0101201	0.877623	0.98756
rs9331896_CLU	Adiponectin	0.0138109	0.0134915	0.837349	0.98756
rs11771145_EPHA1	Complement component C9	0.00785713	0.0131386	0.841547	0.98756
rs983392_MS4A6A	Ig mu chain C region	0.0155318	0.0115882	0.860041	0.98756
rs35349669_INPP5D	Hyaluronan-binding protein 2	0.00305688	0.0080814	0.902138	0.98756
rs35349669_INPP5D	Heparin cofactor 2	0.00703011	0.0149577	0.81996	0.98756
rs35349669_INPP5D	Hemoglobin subunit alpha	-0.0113868	-0.0107701	0.869831	0.98756
rs3865444_CD33	Retinol-binding protein 4	-0.00554755	-0.00852961	0.896739	0.98756
APOE_e4	Kallistatin	-0.00835684	-0.0149301	0.820286	0.98756
APOE_e4	Hyaluronan-binding protein 2	-0.00507636	-0.0109925	0.867168	0.98756
rs6733839_BIN1	Apolipoprotein C-III	-0.00948748	-0.0124248	0.850052	0.98756
rs6733839_BIN1	Apolipoprotein C-II	0.00981477	0.0115464	0.860541	0.98756
rs17125944_FERMT2	Carbonic anhydrase 1	-0.0155446	-0.00854226	0.896587	0.98756
rs17125944_FERMT2	Apolipoprotein B-100	0.0167307	0.00900232	0.891051	0.98756
rs17125944_FERMT2	Apolipoprotein C-III	0.0189718	0.015708	0.811095	0.98756
rs17125944_FERMT2	Beta-2-glycoprotein 1	0.00956185	0.0128337	0.845178	0.98756
rs17125944_FERMT2	CD5 antigen-like	-0.0133807	-0.00773231	0.906345	0.98756
rs6656401_CR1	Apolipoprotein A-II	0.00687826	0.0137039	0.834825	0.98756
rs6656401_CR1	Apolipoprotein B-100	-0.0199034	-0.0159223	0.808567	0.98756
rs6656401_CR1	Clusterin	0.00254677	0.0081374	0.901463	0.98756
rs4147929_ABCA7	Complement C5	-0.00390562	-0.00897087	0.891429	0.98756
rs4147929_ABCA7	Coagulation factor XII	0.0114953	0.0116745	0.85901	0.98756
rs10792832_PICALM	Fetuin-B	-0.0160362	-0.0145928	0.824281	0.98756
rs11771145_EPHA1	Plasminogen	0.00292017	0.00850738	0.897007	0.98756
rs10838725_CELF1	Apolipoprotein C-II	-0.009091	-0.0111761	0.86497	0.98756
rs9331896_CLU	Cholinesterase	-0.00539032	-0.0120592	0.854414	0.98756
rs6733839_BIN1	Plasminogen	0.00388307	0.0112304	0.864321	0.98756
rs6733839_BIN1	Plasma protease C1 inhibitor	-0.00593249	-0.0136873	0.835023	0.98756
rs6656401_CR1	Complement factor B	-0.0064965	-0.0150679	0.818656	0.98756
rs6733839_BIN1	Fibrinogen alpha chain	-0.00538455	-0.00772213	0.906468	0.98756
rs10498633_RIN-SLC24A	Adipocyte plasma membrane-associated protein	-0.00836894	-0.00941623	0.886075	0.98756
rs10498633_RIN-SLC24A	Alpha-1B-glycoprotein	-0.00897277	-0.0122672	0.851932	0.98756
rs9331896_CLU	Protein S100-A9	0.016361	0.0147571	0.822335	0.98756
rs10838725_CELF1	Phospholipid transfer protein	0.00466447	0.00945837	0.885569	0.98756
rs10498633_RIN-SLC24A	Apolipoprotein E	-0.00785968	-0.0106786	0.870927	0.98756
rs1476679_ZCWPW1	Fibrinogen alpha chain	0.00794316	0.00986748	0.880655	0.98756
rs9331896_CLU	Vitamin K-dependent protein S	-0.00658102	-0.014728	0.822679	0.98756
rs10838725_CELF1	Apolipoprotein A-I	0.00517275	0.0132906	0.839739	0.98756
rs9331896_CLU	Serum paraoxonase/arylesterase 1	-0.0091188	-0.0140729	0.830444	0.98756
rs7274581_CASS4	Retinol-binding protein 4	0.0118408	0.0115683	0.860279	0.98756
rs7274581_CASS4	Prothrombin	0.00495719	0.00795984	0.903602	0.98756
rs7274581_CASS4	Phospholipid transfer protein	-0.0125758	-0.0150377	0.819014	0.98756
rs10498633_RIN-SLC24A	Heparin cofactor 2	-0.00538802	-0.00965355	0.883224	0.98756
rs10498633_RIN-SLC24A	Fibrinogen gamma chain	0.00757571	0.0114116	0.862153	0.98756
rs983392_MS4A6A	Complement component C9	0.00958922	0.0154327	0.814344	0.98756
rs983392_MS4A6A	Apolipoprotein C-I	0.00833688	0.0120321	0.854738	0.98756
rs35349669_INPP5D	Apolipoprotein L1	0.00584454	0.0110605	0.866354	0.98756
rs6733839_BIN1	Fibronectin	-0.0181144	-0.0142007	0.828928	0.98756
rs6733839_BIN1	Fibrinogen beta chain	-0.00642894	-0.0108323	0.869086	0.98756
APOE_e4	Apolipoprotein L1	0.00629777	0.00976215	0.88192	0.98756
APOE_e4	Apolipoprotein C-II	-0.0149102	-0.0150746	0.818578	0.98756
rs6733839_BIN1	Gelsolin	0.00555032	0.01529	0.816031	0.98756
rs6733839_BIN1	Complement C2	-0.00724116	-0.0147393	0.822545	0.98756
APOE_e4	Complement C3	0.00440474	0.0096207	0.883619	0.98756
rs6733839_BIN1	Kininogen-1	0.00326948	0.00955915	0.884358	0.98756
rs2718058_NME8	Alpha-2-HS-glycoprotein	0.00389243	0.00985615	0.880791	0.98756
rs10838725_CELF1	Hemopexin	-0.00392896	-0.0131365	0.841572	0.98756
rs9331896_CLU	Fibulin-1	-0.00507733	-0.0106149	0.87169	0.98756
rs9331896_CLU	Cystatin-C	0.00728272	0.0144904	0.825494	0.98756
rs6733839_BIN1	Apolipoprotein A-IV	-0.0058742	-0.00860457	0.895837	0.98756
rs10498633_RIN-SLC24A	Clusterin	0.00354264	0.0106396	0.871395	0.98756
rs10498633_RIN-SLC24A	Complement C1r subcomponent-like protein	0.00389486	0.00900219	0.891053	0.98756
rs1476679_ZCWPW1	Transthyretin	0.0109746	0.00986739	0.880656	0.98756
rs9331896_CLU	Clusterin	-0.00338464	-0.011465	0.861514	0.98756
rs10838725_CELF1	Plasminogen	0.00338659	0.0102351	0.876244	0.98756
rs2718058_NME8	Complement factor B	0.00331862	0.00812313	0.901635	0.98756
rs11218343_SORL1	Fibrinogen gamma chain	-0.0208214	-0.0130041	0.843149	0.98756
rs1476679_ZCWPW1	Plasma protease C1 inhibitor	-0.00633863	-0.0126678	0.847155	0.98756
rs983392_MS4A6A	Alpha-2-HS-glycoprotein	0.00388783	0.00962129	0.883611	0.98756
rs983392_MS4A6A	Apolipoprotein A-IV	-0.0108652	-0.0154299	0.814378	0.98756
rs7274581_CASS4	Vitamin K-dependent protein S	-0.0101278	-0.0140161	0.831118	0.98756
rs6733839_BIN1	Thyroxine-binding globulin	-0.00342549	-0.00908743	0.890027	0.98756
rs983392_MS4A6A	Fibrinogen alpha chain	0.0103176	0.0143453	0.827214	0.98756
APOE_e4	Kininogen-1	0.0028995	0.00728546	0.911735	0.98913
rs11771145_EPHA1	Kallistatin	0.00356667	0.00746898	0.909521	0.98913
rs6733839_BIN1	Coagulation factor XII	0.00542713	0.00726351	0.912	0.98913
rs10498633_RIN-SLC24A	Kallistatin	0.00405847	0.00745423	0.909699	0.98913
rs28834970_PTK2B	Apolipoprotein C-III	0.00577812	0.00737542	0.910649	0.98913
rs190982_MEF2C	Kallistatin	0.00359239	0.0072859	0.911729	0.98913
rs10498633_RIN-SLC24A	Apolipoprotein C-I	-0.0055203	-0.00726058	0.912035	0.98913
rs983392_MS4A6A	Cholinesterase	-0.00327662	-0.00713176	0.913589	0.989562
rs6733839_BIN1	Complement factor B	-0.00287624	-0.00709721	0.914006	0.989562
rs7274581_CASS4	Fetuin-B	0.0127075	0.00712586	0.913661	0.989562
rs7274581_CASS4	Alpha-1-acid glycoprotein 1	0.00654436	0.00670761	0.91871	0.991586
rs10498633_RIN-SLC24A	Alpha-2-HS-glycoprotein	-0.0028761	-0.00648634	0.921383	0.991586
rs6656401_CR1	Carboxypeptidase B2	-0.00853138	-0.00644929	0.921831	0.991586
rs10838725_CELF1	Alpha-1B-glycoprotein	0.0039579	0.0064	0.922426	0.991586
rs17125944_FERMT2	Apolipoprotein E	-0.00686902	-0.00667828	0.919065	0.991586
rs6733839_BIN1	Protein S100-A9	0.00694857	0.00628937	0.923763	0.991586
rs11218343_SORL1	Complement C2	0.00889993	0.00663617	0.919573	0.991586
rs10948363_CD2AP	Serum albumin	0.00164748	0.0067516	0.918179	0.991586
rs28834970_PTK2B	Fibrinogen beta chain	-0.00414914	-0.00681399	0.917426	0.991586
rs190982_MEF2C	Pigment epithelium-derived factor	0.0030096	0.00630746	0.923544	0.991586
rs190982_MEF2C	Afamin	0.00350704	0.00634577	0.923082	0.991586
rs8093731_DSG2	Vitronectin	-0.010655	-0.00637838	0.922688	0.991586
APOE_e2	Complement C3	0.0051086	0.00673543	0.918374	0.991586
rs1476679_ZCWPW1	Kininogen-1	-0.00256321	-0.00649156	0.92132	0.991586
rs9271192_HLA-DRB5/1	Complement C1s subcomponent	0.00239163	0.00680409	0.917545	0.991586
rs9271192_HLA-DRB5/1	Beta-2-glycoprotein 1	0.00294451	0.00618422	0.925034	0.992386
rs190982_MEF2C	Transthyretin	0.00537591	0.00544393	0.933986	0.992913
APOE_e2	CD5 antigen-like	-0.0120721	-0.00572413	0.930597	0.992913
rs1476679_ZCWPW1	Complement factor H	0.00284391	0.00520341	0.936896	0.992913
rs10792832_PICALM	Fibronectin	-0.00730022	-0.00572297	0.930611	0.992913
rs10838725_CELF1	Complement C2	0.00281226	0.00598183	0.927481	0.992913
rs28834970_PTK2B	Apolipoprotein A-IV	-0.00420437	-0.00600266	0.927229	0.992913
rs10792832_PICALM	Coagulation factor XII	-0.00380258	-0.00508926	0.938278	0.992913
rs3865444_CD33	Alpha-1-acid glycoprotein 1	-0.00311653	-0.00502706	0.939031	0.992913
rs11771145_EPHA1	Serum albumin	0.00116233	0.00554164	0.932804	0.992913
rs10498633_RIN-SLC24A	Apolipoprotein M	0.00317522	0.00586923	0.928842	0.992913
rs3865444_CD33	Lipopolysaccharide-binding protein	0.00472857	0.00597685	0.927541	0.992913
rs983392_MS4A6A	Peroxiredoxin-2	-0.00631819	-0.00537851	0.934778	0.992913
rs3865444_CD33	Complement C1s subcomponent	0.00178059	0.00496578	0.939773	0.992913
rs17125944_FERMT2	Hemopexin	0.00245022	0.00495648	0.939885	0.992913
rs28834970_PTK2B	Hemopexin	0.00173471	0.00540981	0.934399	0.992913
rs190982_MEF2C	Thyroxine-binding globulin	-0.00206413	-0.0053423	0.935216	0.992913
rs8093731_DSG2	Apolipoprotein C-III	0.0180924	0.00560107	0.932085	0.992913
rs1476679_ZCWPW1	Thyroxine-binding globulin	-0.00257575	-0.00591899	0.92824	0.992913
rs7274581_CASS4	Complement C2	-0.00446947	-0.00560618	0.932023	0.992913
rs9331896_CLU	Alpha-1-antichymotrypsin	0.00215536	0.00531421	0.935556	0.992913
APOE_e4	Complement C1s subcomponent	0.00199285	0.00492502	0.940266	0.992913
rs983392_MS4A6A	Carbonic anhydrase 1	0.00645446	0.00543901	0.934046	0.992913
rs7274581_CASS4	Transthyretin	0.00794077	0.00507918	0.9384	0.992913
APOE_e4	Coagulation factor XII	0.00445976	0.00512957	0.93779	0.992913
rs2718058_NME8	Fetuin-B	-0.00610354	-0.00550961	0.933192	0.992913
rs2718058_NME8	Complement component C9	-0.00314998	-0.00518714	0.937093	0.992913
rs10838725_CELF1	Retinol-binding protein 4	0.00305354	0.00505891	0.938645	0.992913
rs6656401_CR1	Carbonic anhydrase 1	-0.00691519	-0.00564981	0.931496	0.992913
rs28834970_PTK2B	Complement C1q subcomponent subunit C	-0.0021516	-0.00485036	0.94117	0.993311
rs7274581_CASS4	Afamin	-0.00392945	-0.00449104	0.945521	0.993456
rs983392_MS4A6A	Pregnancy zone protein	-0.0111606	-0.0044974	0.945444	0.993456
rs7274581_CASS4	Kininogen-1	0.0025816	0.00465126	0.943581	0.993456
rs10838725_CELF1	Hyaluronan-binding protein 2	0.00173848	0.00457752	0.944474	0.993456
rs4147929_ABCA7	Cystatin-C	-0.00305612	-0.00463042	0.943833	0.993456
rs4147929_ABCA7	Leucine-rich alpha-2-glycoprotein	0.00398618	0.00461948	0.943966	0.993456
rs4147929_ABCA7	Gelsolin	0.00229185	0.00479092	0.94189	0.993456
APOE_e2	Alpha-1-antichymotrypsin	-0.00356932	-0.00458141	0.944427	0.993456
rs17125944_FERMT2	Apolipoprotein C-II	0.00571654	0.00425182	0.948419	0.993732
rs10498633_RIN-SLC24A	Apolipoprotein A-I	0.00196565	0.00427004	0.948198	0.993732
rs7274581_CASS4	Apolipoprotein A-I	0.00285693	0.00432866	0.947488	0.993732
rs9331896_CLU	Kininogen-1	0.00149618	0.00435915	0.947119	0.993732
rs35349669_INPP5D	Cholinesterase	0.00185497	0.00436939	0.946995	0.993732
rs11218343_SORL1	Alpha-1-antichymotrypsin	0.00443875	0.00402314	0.95119	0.994354
rs35349669_INPP5D	Apolipoprotein C-I	-0.00257375	-0.00401994	0.951228	0.994354
rs7274581_CASS4	Apolipoprotein C-I	-0.00431827	-0.00396139	0.951938	0.994354
rs3865444_CD33	Kininogen-1	0.00144047	0.00408439	0.950447	0.994354
rs35349669_INPP5D	Vitronectin	-0.00148359	-0.00394175	0.952176	0.994354
APOE_e2	Alpha-1-acid glycoprotein 1	0.00474567	0.00409474	0.950322	0.994354
rs11771145_EPHA1	Ig mu chain C region	-0.0043463	-0.00336929	0.959115	0.994725
rs28834970_PTK2B	Complement factor B	-0.00153179	-0.00368404	0.955299	0.994725
rs7274581_CASS4	Complement factor H	-0.00253779	-0.00330327	0.959915	0.994725
rs4147929_ABCA7	Hemoglobin subunit alpha	0.00494267	0.00338117	0.958971	0.994725
APOE_e2	Apolipoprotein C-I	0.00469261	0.00362394	0.956028	0.994725
rs9271192_HLA-DRB5/1	Apolipoprotein E	-0.00246198	-0.00374556	0.954554	0.994725
APOE_e4	Transthyretin	-0.00417322	-0.00372266	0.954831	0.994725
rs10948363_CD2AP	Pregnancy zone protein	-0.00940635	-0.00338533	0.95892	0.994725
rs10498633_RIN-SLC24A	Gelsolin	-0.00150831	-0.00367109	0.955456	0.994725
rs2718058_NME8	Fibronectin	-0.00485245	-0.00377356	0.954214	0.994725
rs7274581_CASS4	Protein S100-A9	-0.00595859	-0.00332352	0.95967	0.994725
rs1476679_ZCWPW1	Plasminogen	0.0013294	0.00333043	0.959586	0.994725
rs9331896_CLU	Serotransferrin	0.00126498	0.00332973	0.959595	0.994725
rs28834970_PTK2B	Adiponectin	-0.00369985	-0.00353514	0.957104	0.994725
rs9271192_HLA-DRB5/1	Complement factor B	0.00131217	0.00320324	0.961128	0.994889
rs9271192_HLA-DRB5/1	Complement C1q subcomponent subunit C	0.00141176	0.00323033	0.9608	0.994889
rs10498633_RIN-SLC24A	Alpha-2-antiplasmin	-0.00147387	-0.00309663	0.962421	0.995213
rs2718058_NME8	Haptoglobin	-0.0045064	-0.00309038	0.962497	0.995213
rs10792832_PICALM	Apolipoprotein C-I	0.00203512	0.0030296	0.963234	0.99543
rs7274581_CASS4	Adiponectin	-0.00481024	-0.00290583	0.964735	0.996435
rs28834970_PTK2B	Fibulin-1	0.00136025	0.00278153	0.966242	0.997196
rs17125944_FERMT2	Complement C5	0.00144112	0.0027579	0.966529	0.997196
rs9271192_HLA-DRB5/1	Carboxypeptidase B2	-0.00334614	-0.00266233	0.967688	0.997635
rs190982_MEF2C	Apolipoprotein C-III	0.00204567	0.00261364	0.968279	0.997635
rs6733839_BIN1	Phosphatidylinositol-glycan-specific phospholipase D	0.00133777	0.00243716	0.97042	0.997635
APOE_e2	Retinol-binding protein 4	-0.00313475	-0.00257821	0.968709	0.997635
rs10792832_PICALM	Serum albumin	0.000528792	0.00250279	0.969624	0.997635
rs1476679_ZCWPW1	Alpha-1-antichymotrypsin	-0.001128	-0.00241756	0.970658	0.997635
rs2718058_NME8	Complement factor H	-0.0011891	-0.00249155	0.96976	0.997635
rs10792832_PICALM	Apolipoprotein E	-0.00149759	-0.00230297	0.972048	0.997976
rs9271192_HLA-DRB5/1	Fibrinogen alpha chain	0.00165181	0.00234362	0.971555	0.997976
rs10792832_PICALM	Complement C2	-0.00110832	-0.00225598	0.972618	0.998018
rs10948363_CD2AP	Cholinesterase	-0.00107849	-0.00209649	0.974553	0.99946
rs35349669_INPP5D	Alpha-2-macroglobulin	-0.000782671	-0.00133989	0.983735	0.999644
rs7274581_CASS4	Fibrinogen beta chain	-0.000996622	-0.0010348	0.987438	0.999644
rs35349669_INPP5D	Carbonic anhydrase 1	-0.000332018	-0.000302786	0.996324	0.999644
rs7274581_CASS4	Fibrinogen gamma chain	-0.00149416	-0.00156982	0.980944	0.999644
rs10838725_CELF1	Alpha-2-HS-glycoprotein	0.0003825	0.00102029	0.987614	0.999644
rs4147929_ABCA7	Complement C1q subcomponent subunit B	-0.00103267	-0.00145627	0.982322	0.999644
rs9331896_CLU	Pregnancy zone protein	-0.00047797	-0.000197975	0.997597	0.999644
rs10838725_CELF1	Apolipoprotein C-III	0.000377279	0.000516311	0.993732	0.999644
rs9331896_CLU	Carboxypeptidase B2	-0.0012865	-0.00103102	0.987484	0.999644
rs10498633_RIN-SLC24A	Complement C5	0.000363041	0.000970893	0.988214	0.999644
rs1476679_ZCWPW1	Pigment epithelium-derived factor	0.000410937	0.000764671	0.990717	0.999644
rs9331896_CLU	Apolipoprotein D	8.08221e-05	0.000123891	0.998496	0.999644
rs8093731_DSG2	Fetuin-B	0.00556786	0.00119773	0.98546	0.999644
rs28834970_PTK2B	Coagulation factor XII	-0.00122659	-0.00160006	0.980577	0.999644
rs3865444_CD33	Cystatin-C	-7.22432e-05	-0.000139891	0.998302	0.999644
rs3865444_CD33	Lysozyme C	-0.000540906	-0.000922545	0.988801	0.999644
rs9271192_HLA-DRB5/1	Kallistatin	-0.000338677	-0.000696548	0.991544	0.999644
rs28834970_PTK2B	Zinc-alpha-2-glycoprotein	-0.000586848	-0.000820642	0.990038	0.999644
rs11771145_EPHA1	Complement C5	0.000538509	0.00164197	0.980069	0.999644
rs9271192_HLA-DRB5/1	Prothrombin	0.00042121	0.00108583	0.986819	0.999644
rs10948363_CD2AP	Glutathione peroxidase 3	-1.43528e-05	-2.93103e-05	0.999644	0.999644
rs10498633_RIN-SLC24A	Ig mu chain C region	-0.000153328	-0.000104252	0.998734	0.999644
rs10498633_RIN-SLC24A	Inter-alpha-trypsin inhibitor heavy chain H2	-1.63204e-05	-3.8566e-05	0.999532	0.999644
APOE_e4	Beta-2-glycoprotein 1	-0.00048756	-0.000889522	0.989202	0.999644
rs35349669_INPP5D	Complement C1r subcomponent	0.000454469	0.00143514	0.982579	0.999644
APOE_e2	Thyroxine-binding globulin	-0.000421006	-0.000579399	0.992966	0.999644
rs1476679_ZCWPW1	Cholinesterase	-0.00031537	-0.0006133	0.992555	0.999644
rs6656401_CR1	Alpha-2-HS-glycoprotein	0.000843572	0.00202403	0.975432	0.999644
rs10838725_CELF1	Vitronectin	-0.000528584	-0.00139876	0.98302	0.999644
rs10498633_RIN-SLC24A	CD5 antigen-like	5.60032e-05	4.52254e-05	0.999451	0.999644
rs10498633_RIN-SLC24A	Alpha-1-antitrypsin	-0.000320795	-0.000783457	0.990489	0.999644
rs190982_MEF2C	Apolipoprotein E	0.000386951	0.000580528	0.992953	0.999644
rs9271192_HLA-DRB5/1	Gelsolin	-0.000291883	-0.000795494	0.990343	0.999644
rs6733839_BIN1	Complement C1s subcomponent	0.000238229	0.000685069	0.991683	0.999644
rs17125944_FERMT2	Heparin cofactor 2	-0.00107223	-0.0013747	0.983312	0.999644
rs28834970_PTK2B	Apolipoprotein C-II	0.000821884	0.000942408	0.98856	0.999644
rs17125944_FERMT2	Adiponectin	-0.00241508	-0.00149681	0.98183	0.999644
rs1476679_ZCWPW1	Cystatin-C	-0.000193892	-0.000335346	0.995929	0.999644
rs4147929_ABCA7	L-selectin	0.000126279	0.000223451	0.997287	0.999644
rs17125944_FERMT2	Complement component C9	-0.000975427	-0.00102373	0.987572	0.999644
APOE_e2	Alpha-2-macroglobulin	0.00174625	0.00147812	0.982057	0.999644
APOE_e2	Kininogen-1	0.000550677	0.000835234	0.989861	0.999644
rs190982_MEF2C	Phosphatidylinositol-glycan-specific phospholipase D	-8.75926e-05	-0.000155684	0.99811	0.999644
rs28834970_PTK2B	Apolipoprotein D	-0.000901599	-0.00135178	0.983591	0.999644
rs4147929_ABCA7	Apolipoprotein E	0.000898051	0.00104794	0.987279	0.999644
rs10792832_PICALM	Complement C1s subcomponent	-0.000108714	-0.000312627	0.996205	0.999644
rs4147929_ABCA7	Complement component C9	0.00036074	0.000454416	0.994483	0.999644

## Sheet: Table S7
Table S7. L1-regularization for AD vs. Control classification
feature	Uniprot ID	Gene name	coef_mean	coef_std	sel_freq	abs_mean	direction
Apolipoprotein A-IV	P06727	APOA4	-0.707852	0.103973	1	0.707852	↓ AD
Alpha-1-acid glycoprotein 1	P02763	ORM1	0.602231	0.0724701	1	0.602231	↑ AD
Afamin	P43652	AFM	-0.486562	0.00789536	1	0.486562	↓ AD
Lipopolysaccharide-binding protein	P18428	LBP	-0.442526	0.0562122	1	0.442526	↓ AD
Haptoglobin	P00738	HP	0.441741	0.0736918	1	0.441741	↑ AD
Complement C5	P01031	C5	0.349944	0.0526408	1	0.349944	↑ AD
Clusterin	P10909	CLU	0.33477	0.0976508	1	0.33477	↑ AD
Fibronectin	P02751	FN1	0.320173	0.0563141	1	0.320173	↑ AD
Ceruloplasmin	P00450	CP	-0.292697	0.0544778	1	0.292697	↓ AD
Attractin	O75882	ATRN	-0.279287	0.0399106	1	0.279287	↓ AD
Cholinesterase	P06276	BCHE	-0.236931	0.0424787	1	0.236931	↓ AD
Pregnancy zone protein	P20742	PZP	-0.231339	0.0479857	1	0.231339	↓ AD
Alpha-1B-glycoprotein	P04217	A1BG	0.18777	0.0518006	1	0.18777	↑ AD
Serum paraoxonase/arylesterase 1	P27169	PON1	-0.181778	0.0325176	1	0.181778	↓ AD
Alpha-2-antiplasmin	P08697	SERPINF2	-0.164099	0.0318098	1	0.164099	↓ AD
Apolipoprotein E	P02649	APOE	-0.125353	0.0436724	1	0.125353	↓ AD
Complement factor I	P05156	CFI	-0.167451	0.0784673	0.983	0.167451	↓ AD
Complement factor B	P00751	CFB	-0.144713	0.0781263	0.983	0.144713	↓ AD
Complement C1q subcomponent subunit C	P02747	C1QC	0.0900782	0.0461739	0.983	0.0900782	↑ AD
Adipocyte plasma membrane-associated protein	Q9HDC9	APMAP	0.0855259	0.0373907	0.983	0.0855259	↑ AD
Alpha-1-antitrypsin	P01009	SERPINA1	0.0714772	0.0235166	0.983	0.0714772	↑ AD
Vitamin K-dependent protein S	P07225	PROS1	-0.0557976	0.0254669	0.983	0.0557976	↓ AD
Inter-alpha-trypsin inhibitor heavy chain H2	P19823	ITIH2	0.040338	0.0156159	0.968	0.040338	↑ AD
Apolipoprotein C-II	P02655	APOC2	-0.0218184	0.00704032	0.968	0.0218184	↓ AD
Serum albumin	P02768 (not in isoform 2)	ALB	0.128293	0.0865449	0.799	0.128293	↑ AD
Complement factor H	P08603	CFH	0.0759442	0.0611815	0.799	0.0759442	↑ AD
Thyroxine-binding globulin	P05543	SERPINA7	0.0757618	0.0535549	0.799	0.0757618	↑ AD
Protein S100-A9	P06702	S100A9	-0.0690804	0.065688	0.799	0.0690804	↓ AD
Plasma protease C1 inhibitor	P05155	SERPING1	0.0538575	0.0457016	0.799	0.0538575	↑ AD
Lysozyme C	P61626	LYZ	0.0299901	0.0162464	0.799	0.0299901	↑ AD
Alpha-2-HS-glycoprotein	P02765	AHSG	0.020058	0.0420475	0.237	0.020058	↑ AD
Peroxiredoxin-2	P32119	PRDX2	0.0174289	0.0332031	0.237	0.0174289	↑ AD
Adiponectin	Q15848	ADIPOQ	0.0119207	0.0239809	0.237	0.0119207	↑ AD
Gelsolin	P06396	GSN	-0.0112765	0.0232684	0.237	0.0112765	↓ AD
Hyaluronan-binding protein 2	Q14520	HABP2	-0.00992417	0.0202188	0.237	0.00992417	↓ AD
Prothrombin	P00734	F2	0.00574049	0.0197682	0.237	0.00574049	↑ AD
Transthyretin	P02766	TTR	0.0010795	0.00634166	0.237	0.0010795	↑ AD
Complement C1r subcomponent	P00736	C1R	0.000953856	0.00532636	0.236	0.000953856	↑ AD
L-selectin	P14151	SELL	0.000365356	0.000687138	0.222	0.000365356	↑ AD
Fibrinogen beta chain	P02675	FGB	0.00819517	0.0169668	0.201	0.00819517	↑ AD
Complement C1q subcomponent subunit B	P02746	C1QB	0.00788796	0.0157272	0.201	0.00788796	↑ AD
Serotransferrin	P02787	TF	-5.74762e-06	4.419e-05	0.017	5.74762e-06	↓ AD
Kininogen-1	P01042	KNG1	0.00145114	0.0117593	0.015	0.00145114	↑ AD
Apolipoprotein A-II	P02652	APOA2	-0.000840582	0.00681169	0.015	0.000840582	↓ AD
Complement C3	P01024	C3	0.000671652	0.00544458	0.015	0.000671652	↑ AD
Apolipoprotein C-III	P02656	APOC3	-0.000645745	0.00523289	0.015	0.000645745	↓ AD
Leucine-rich alpha-2-glycoprotein	P02750	LRG1	-0.00058675	0.00475482	0.015	0.00058675	↓ AD
Fetuin-B	Q9UGM5	FETUB	0.000286799	0.00232411	0.015	0.000286799	↑ AD
Beta-2-glycoprotein 1	P02749	APOH	4.27981e-05	0.000347232	0.015	4.27981e-05	↑ AD
Alpha-1-antichymotrypsin	P01011	SERPINA3	0	0	0	0	↑ AD
Alpha-2-macroglobulin	P01023	A2M	0	0	0	0	↑ AD
Apolipoprotein A-I	P02647	APOA1	0	0	0	0	↑ AD
Apolipoprotein B-100	P04114	APOB	0	0	0	0	↑ AD
Apolipoprotein C-I	P02654	APOC1	0	0	0	0	↑ AD
Apolipoprotein D	P05090	APOD	0	0	0	0	↑ AD
Apolipoprotein L1	O14791	APOL1	0	0	0	0	↑ AD
Apolipoprotein M	O95445	APOM	0	0	0	0	↑ AD
CD5 antigen-like	O43866	CD5L	0	0	0	0	↑ AD
Carbonic anhydrase 1	P00915	CA1	0	0	0	0	↑ AD
Carboxypeptidase B2	Q96IY4	CPB2	0	0	0	0	↑ AD
Coagulation factor XII	P00748	F12	0	0	0	0	↑ AD
Complement C1r subcomponent-like protein	Q9NZP8	C1RL	0	0	0	0	↑ AD
Complement C1s subcomponent	P09871	C1S	0	0	0	0	↑ AD
Complement C2	P06681	C2	0	0	0	0	↑ AD
Complement component C9	P02748	C9	0	0	0	0	↑ AD
Cystatin-C	P01034	CST3	0	0	0	0	↑ AD
Fibrinogen alpha chain	P02671	FGA	0	0	0	0	↑ AD
Fibrinogen gamma chain	P02679	FGG	0	0	0	0	↑ AD
Fibulin-1	P23142	FBLN1	0	0	0	0	↑ AD
Glutathione peroxidase 3	P22352	GPX3	0	0	0	0	↑ AD
Hemoglobin subunit alpha	P69905	HBA1	0	0	0	0	↑ AD
Hemopexin	P02790	HPX	0	0	0	0	↑ AD
Heparin cofactor 2	P05546	SERPIND1	0	0	0	0	↑ AD
Ig mu chain C region	P01871	IGHM	0	0	0	0	↑ AD
Kallistatin	P29622	SERPINA4	0	0	0	0	↑ AD
Phosphatidylinositol-glycan-specific phospholipase D	P80108	GPLD1	0	0	0	0	↑ AD
Phospholipid transfer protein	P55058	PLTP	0	0	0	0	↑ AD
Pigment epithelium-derived factor	P36955	SERPINF1	0	0	0	0	↑ AD
Plasminogen	P00747	PLG	0	0	0	0	↑ AD
Retinol-binding protein 4	P02753	RBP4	0	0	0	0	↑ AD
Vitronectin	P04004	VTN	0	0	0	0	↑ AD
Zinc-alpha-2-glycoprotein	P25311	AZGP1	0	0	0	0	↑ AD

## Sheet: Table S8
Table S8. L1-regularization for MCI stable (Prog = 0) vs progressed (Prog = 1) classification
feature	Uniprot ID	Gene name	coef_mean	coef_std	sel_freq	abs_mean	direction
Complement C1s subcomponent	P09871	C1S	-1.02028	1.42499	1	1.02028	↑ Prog=0
Serotransferrin	P02787	TF	-0.863589	0.89506	1	0.863589	↑ Prog=0
Cholinesterase	P06276	BCHE	-0.231672	0.0891732	1	0.231672	↑ Prog=0
Transthyretin	P02766	TTR	-1.29383	1.5849	0.992	1.29383	↑ Prog=0
Coagulation factor XII	P00748	F12	-1.03212	1.28836	0.992	1.03212	↑ Prog=0
Thyroxine-binding globulin	P05543	SERPINA7	-0.339133	0.187916	0.992	0.339133	↑ Prog=0
Pregnancy zone protein	P20742	PZP	-1.70629	2.07177	0.915	1.70629	↑ Prog=0
Adiponectin	Q15848	ADIPOQ	0.797043	0.939404	0.915	0.797043	↑ Prog=1
Beta-2-glycoprotein 1	P02749	APOH	-0.437399	0.457133	0.915	0.437399	↑ Prog=0
Serum albumin	P02768	ALB	-0.246094	0.183313	0.91	0.246094	↑ Prog=0
Apolipoprotein A-IV	P06727	APOA4	1.16995	1.52002	0.742	1.16995	↑ Prog=1
Apolipoprotein D	P05090	APOD	-0.948212	1.33136	0.742	0.948212	↑ Prog=0
Alpha-1-acid glycoprotein 1	P02763	ORM1	0.616529	0.814662	0.742	0.616529	↑ Prog=1
Phospholipid transfer protein	P55058	PLTP	0.346295	0.432374	0.742	0.346295	↑ Prog=1
Alpha-2-macroglobulin	P01023	A2M	0.127577	0.093545	0.742	0.127577	↑ Prog=1
Hemopexin	P02790	HPX	2.08653	2.95555	0.683	2.08653	↑ Prog=1
Pigment epithelium-derived factor	P36955	SERPINF1	-1.9373	2.58625	0.683	1.9373	↑ Prog=0
Apolipoprotein C-III	P02656	APOC3	1.4586	1.96744	0.683	1.4586	↑ Prog=1
Fetuin-B	Q9UGM5	FETUB	0.911272	1.48199	0.683	0.911272	↑ Prog=1
Cystatin-C	P01034	CST3	0.712023	1.04958	0.683	0.712023	↑ Prog=1
Ig mu chain C region	P01871	IGHM	0.614725	0.75955	0.683	0.614725	↑ Prog=1
Fibulin-1	P23142	FBLN1	0.359801	0.560218	0.683	0.359801	↑ Prog=1
Complement factor H	P08603	CFH	-0.347668	0.360342	0.683	0.347668	↑ Prog=0
Fibrinogen beta chain	P02675	FGB	0.133652	0.206408	0.65	0.133652	↑ Prog=1
Alpha-2-HS-glycoprotein	P02765	AHSG	-0.0550037	0.0612125	0.634	0.0550037	↑ Prog=0
Adipocyte plasma membrane-associated protein	Q9HDC9	APMAP	-0.704104	1.1344	0.613	0.704104	↑ Prog=0
Fibronectin	P02751	FN1	-0.674278	1.00614	0.613	0.674278	↑ Prog=0
Haptoglobin	P00738	HP	0.608068	0.994135	0.613	0.608068	↑ Prog=1
Phosphatidylinositol-glycan-specific phospholipase D	P80108	GPLD1	0.481792	0.676306	0.613	0.481792	↑ Prog=1
Prothrombin	P00734	F2	-0.451542	0.573848	0.613	0.451542	↑ Prog=0
Alpha-1-antitrypsin	P01009	SERPINA1	-0.336102	0.399927	0.613	0.336102	↑ Prog=0
Complement factor I	P05156	CFI	0.203831	0.274804	0.613	0.203831	↑ Prog=1
Apolipoprotein C-II	P02655	APOC2	0.0910839	0.13733	0.557	0.0910839	↑ Prog=1
Apolipoprotein A-II	P02652	APOA2	0.749394	1.19253	0.512	0.749394	↑ Prog=1
Complement factor B	P00751	CFB	-0.69723	1.0854	0.512	0.69723	↑ Prog=0
Peroxiredoxin-2	P32119	PRDX2	-0.0415136	0.0514214	0.487	0.0415136	↑ Prog=0
Complement C3	P01024	C3	0.179227	0.242839	0.449	0.179227	↑ Prog=1
Apolipoprotein A-I	P02647	APOA1	-0.202351	0.25546	0.439	0.202351	↑ Prog=0
Complement C1r subcomponent	P00736	C1R	1.29478	2.13218	0.438	1.29478	↑ Prog=1
Kininogen-1	P01042	KNG1	-0.717953	1.23946	0.438	0.717953	↑ Prog=0
Carbonic anhydrase 1	P00915	CA1	-0.45043	0.813251	0.438	0.45043	↑ Prog=0
Apolipoprotein B-100	P04114	APOB	-0.294002	0.478484	0.438	0.294002	↑ Prog=0
Inter-alpha-trypsin inhibitor heavy chain H2	P19823	ITIH2	-0.141257	0.252204	0.438	0.141257	↑ Prog=0
Glutathione peroxidase 3	P22352	GPX3	-0.106583	0.14393	0.438	0.106583	↑ Prog=0
Apolipoprotein E	P02649	APOE	0.0562564	0.102691	0.438	0.0562564	↑ Prog=1
Complement C1q subcomponent subunit C	P02747	C1QC	0.0747616	0.103764	0.426	0.0747616	↑ Prog=1
Lipopolysaccharide-binding protein	P18428	LBP	0.0107507	0.0144039	0.384	0.0107507	↑ Prog=1
Retinol-binding protein 4	P02753	RBP4	0.326229	0.593125	0.358	0.326229	↑ Prog=1
Plasminogen	P00747	PLG	-0.0599221	0.122835	0.358	0.0599221	↑ Prog=0
Serum paraoxonase/arylesterase 1	P27169	PON1	-0.0338945	0.0698106	0.312	0.0338945	↑ Prog=0
Complement C5	P01031	C5	0.182175	0.386291	0.302	0.182175	↑ Prog=1
Heparin cofactor 2	P05546	SERPIND1	-0.298576	0.570376	0.255	0.298576	↑ Prog=0
Alpha-1B-glycoprotein	P04217	A1BG	-0.119367	0.242613	0.255	0.119367	↑ Prog=0
Hemoglobin subunit alpha	P69905	HBA1	0.0739764	0.170671	0.255	0.0739764	↑ Prog=1
Zinc-alpha-2-glycoprotein	P25311	AZGP1	0.0314854	0.0620291	0.255	0.0314854	↑ Prog=1
Apolipoprotein C-I	P02654	APOC1	-0.0861513	0.186367	0.225	0.0861513	↑ Prog=0
Plasma protease C1 inhibitor	P05155	SERPING1	-0.0296971	0.0662942	0.225	0.0296971	↑ Prog=0
Fibrinogen alpha chain	P02671	FGA	-0.143442	0.373268	0.164	0.143442	↑ Prog=0
Fibrinogen gamma chain	P02679	FGG	0.00306099	0.0105118	0.129	0.00306099	↑ Prog=1
Alpha-1-antichymotrypsin	P01011	SERPINA3	0.0190962	0.0584263	0.118	0.0190962	↑ Prog=1
Alpha-2-antiplasmin	P08697	SERPINF2	-0.00536853	0.016777	0.115	0.00536853	↑ Prog=0
Afamin	P43652	AFM	0.0214851	0.075639	0.083	0.0214851	↑ Prog=1
Complement component C9	P02748	C9	-0.000548217	0.00225087	0.056	0.000548217	↑ Prog=0
Apolipoprotein L1	O14791	APOL1	0	0	0	0	↑ Prog=1
Apolipoprotein M	O95445	APOM	0	0	0	0	↑ Prog=1
Attractin	O75882	ATRN	0	0	0	0	↑ Prog=1
CD5 antigen-like	O43866	CD5L	0	0	0	0	↑ Prog=1
Carboxypeptidase B2	Q96IY4	CPB2	0	0	0	0	↑ Prog=1
Ceruloplasmin	P00450	CP	0	0	0	0	↑ Prog=1
Clusterin	P10909	CLU	0	0	0	0	↑ Prog=1
Complement C1q subcomponent subunit B	P02746	C1QB	0	0	0	0	↑ Prog=1
Complement C1r subcomponent-like protein	Q9NZP8	C1RL	0	0	0	0	↑ Prog=1
Complement C2	P06681	C2	0	0	0	0	↑ Prog=1
Gelsolin	P06396	GSN	0	0	0	0	↑ Prog=1
Hyaluronan-binding protein 2	Q14520	HABP2	0	0	0	0	↑ Prog=1
Kallistatin	P29622	SERPINA4	0	0	0	0	↑ Prog=1
L-selectin	P14151	SELL	0	0	0	0	↑ Prog=1
Leucine-rich alpha-2-glycoprotein	P02750	LRG1	0	0	0	0	↑ Prog=1
Lysozyme C	P61626	LYZ	0	0	0	0	↑ Prog=1
Protein S100-A9	P06702	S100A9	0	0	0	0	↑ Prog=1
Vitamin K-dependent protein S	P07225	PROS1	0	0	0	0	↑ Prog=1
Vitronectin	P04004	VTN	0	0	0	0	↑ Prog=1
